# Supplementary material for: Discovery of Potent Antimalarial Agents Targeting Plasmodium falciparum DNA Gyrase B by Integrating Computational and Experimental Approaches
Source: Chem Biol Drug Des. 2026 Jul 21;108(1):e70364. doi: 10.1111/cbdd.70364 (PMC13389332; doi:10.1111/cbdd.70364)
Supplement: Supplementary file 1 — Data S1: cbdd70364‐sup‐0001‐DataS1.pdb. [file CBDD-108-e70364-s001.pdb]

ATOM      1  N   ALA A 136      18.316   3.455  16.512
ATOM      2  H1  ALA A 136      18.369   2.419  16.493
ATOM      3  H2  ALA A 136      18.583   3.833  15.584
ATOM      4  H3  ALA A 136      18.971   3.819  17.229
ATOM      5  CA  ALA A 136      16.942   3.885  16.842
ATOM      6  CB  ALA A 136      16.874   5.424  16.919
ATOM      7  C   ALA A 136      15.963   3.388  15.821
ATOM      8  O   ALA A 136      15.050   2.637  16.167
ATOM      9  N   VAL A 137      16.159   3.757  14.530
ATOM     10  H   VAL A 137      16.926   4.344  14.282
ATOM     11  CA  VAL A 137      15.300   3.378  13.426
ATOM     12  CB  VAL A 137      15.633   4.150  12.150
ATOM     13  CG1 VAL A 137      14.839   3.632  10.928
ATOM     14  CG2 VAL A 137      15.394   5.651  12.404
ATOM     15  C   VAL A 137      15.402   1.888  13.196
ATOM     16  O   VAL A 137      14.383   1.234  12.974
ATOM     17  N   ARG A 138      16.632   1.324  13.296
ATOM     18  H   ARG A 138      17.436   1.878  13.496
ATOM     19  CA  ARG A 138      16.893  -0.083  13.107
ATOM     20  CB  ARG A 138      18.389  -0.449  12.990
ATOM     21  CG  ARG A 138      19.023  -0.047  11.655
ATOM     22  CD  ARG A 138      20.506  -0.410  11.521
ATOM     23  NE  ARG A 138      20.894  -0.091  10.115
ATOM     24  HE  ARG A 138      20.182   0.249   9.503
ATOM     25  CZ  ARG A 138      22.163  -0.249   9.623
ATOM     26  NH1 ARG A 138      23.188  -0.708  10.403
ATOM     27 1HH1 ARG A 138      23.029  -0.926  11.365
ATOM     28 2HH1 ARG A 138      24.105  -0.825  10.023
ATOM     29  NH2 ARG A 138      22.396   0.058   8.312
ATOM     30 1HH2 ARG A 138      21.657   0.412   7.735
ATOM     31 2HH2 ARG A 138      23.306  -0.069   7.920
ATOM     32  C   ARG A 138      16.273  -0.941  14.170
ATOM     33  O   ARG A 138      15.982  -2.111  13.914
ATOM     34  N   LYS A 139      16.073  -0.379  15.387
ATOM     35  H   LYS A 139      16.309   0.571  15.568
ATOM     36  CA  LYS A 139      15.480  -1.082  16.494
ATOM     37  CB  LYS A 139      15.550  -0.273  17.806
ATOM     38  CG  LYS A 139      16.960  -0.116  18.384
ATOM     39  CD  LYS A 139      17.004   0.721  19.665
ATOM     40  CE  LYS A 139      18.416   0.963  20.202
ATOM     41  NZ  LYS A 139      18.367   1.821  21.405
ATOM     42  HZ1 LYS A 139      19.323   2.156  21.633
ATOM     43  HZ2 LYS A 139      17.753   2.639  21.230
ATOM     44  HZ3 LYS A 139      17.996   1.280  22.207
ATOM     45  C   LYS A 139      14.026  -1.354  16.201
ATOM     46  O   LYS A 139      13.569  -2.473  16.438
ATOM     47  N   ARG A 140      13.279  -0.352  15.657
ATOM     48  H   ARG A 140      13.669   0.542  15.445
ATOM     49  CA  ARG A 140      11.877  -0.523  15.348
ATOM     50  CB  ARG A 140      10.964   0.201  16.371
ATOM     51  CG  ARG A 140      10.959  -0.345  17.804
ATOM     52  CD  ARG A 140       9.951   0.361  18.716
ATOM     53  NE  ARG A 140      10.399   1.776  18.921
ATOM     54  HE  ARG A 140      11.330   2.031  18.658
ATOM     55  CZ  ARG A 140       9.574   2.725  19.468
ATOM     56  NH1 ARG A 140       8.291   2.430  19.839
ATOM     57 1HH1 ARG A 140       7.932   1.503  19.727
ATOM     58 2HH1 ARG A 140       7.703   3.138  20.226
ATOM     59  NH2 ARG A 140      10.038   3.999  19.632
ATOM     60 1HH2 ARG A 140      10.971   4.236  19.365
ATOM     61 2HH2 ARG A 140       9.450   4.703  20.029
ATOM     62  C   ARG A 140      11.586   0.026  13.954
ATOM     63  O   ARG A 140      11.043   1.133  13.847
ATOM     64  N   PRO A 141      11.876  -0.689  12.856
ATOM     65  CA  PRO A 141      11.651  -0.206  11.504
ATOM     66  CB  PRO A 141      12.218  -1.281  10.578
ATOM     67  CG  PRO A 141      13.253  -2.015  11.445
ATOM     68  CD  PRO A 141      12.658  -1.922  12.858
ATOM     69  C   PRO A 141      10.207   0.072  11.194
ATOM     70  O   PRO A 141       9.944   1.049  10.492
ATOM     71  N   GLY A 142       9.277  -0.717  11.785
ATOM     72  H   GLY A 142       9.556  -1.459  12.389
ATOM     73  CA  GLY A 142       7.856  -0.607  11.585
ATOM     74  C   GLY A 142       7.270   0.665  12.122
ATOM     75  O   GLY A 142       6.167   1.041  11.729
ATOM     76  N   MET A 143       7.972   1.344  13.054
ATOM     77  H   MET A 143       8.878   1.053  13.355
ATOM     78  CA  MET A 143       7.509   2.593  13.598
ATOM     79  CB  MET A 143       8.165   2.950  14.944
ATOM     80  CG  MET A 143       7.743   2.033  16.093
ATOM     81  SD  MET A 143       5.962   2.012  16.465
ATOM     82  CE  MET A 143       5.916   3.695  17.152
ATOM     83  C   MET A 143       7.750   3.726  12.644
ATOM     84  O   MET A 143       7.068   4.750  12.729
ATOM     85  N   TYR A 144       8.774   3.597  11.764
ATOM     86  H   TYR A 144       9.301   2.755  11.648
ATOM     87  CA  TYR A 144       9.091   4.653  10.847
ATOM     88  CB  TYR A 144      10.620   4.862  10.764
ATOM     89  CG  TYR A 144      11.105   5.330  12.104
ATOM     90  CD1 TYR A 144      11.540   4.406  13.065
ATOM     91  CE1 TYR A 144      11.986   4.829  14.320
ATOM     92  CZ  TYR A 144      12.009   6.191  14.625
ATOM     93  OH  TYR A 144      12.458   6.637  15.888
ATOM     94  HH  TYR A 144      12.663   5.865  16.423
ATOM     95  CE2 TYR A 144      11.586   7.119  13.673
ATOM     96  CD2 TYR A 144      11.137   6.693  12.419
ATOM     97  C   TYR A 144       8.521   4.404   9.481
ATOM     98  O   TYR A 144       7.702   5.190   9.008
ATOM     99  N   ILE A 145       8.876   3.263   8.846
ATOM    100  H   ILE A 145       9.471   2.589   9.276
ATOM    101  CA  ILE A 145       8.396   2.942   7.517
ATOM    102  CB  ILE A 145       9.437   2.321   6.632
ATOM    103  CG2 ILE A 145      10.442   3.420   6.266
ATOM    104  CG1 ILE A 145       9.941   0.991   7.224
ATOM    105  CD1 ILE A 145      10.836   0.175   6.317
ATOM    106  C   ILE A 145       7.113   2.164   7.453
ATOM    107  O   ILE A 145       6.580   1.928   6.365
ATOM    108  N   GLY A 146       6.609   1.735   8.623
ATOM    109  H   GLY A 146       7.072   1.918   9.486
ATOM    110  CA  GLY A 146       5.369   1.026   8.752
ATOM    111  C   GLY A 146       5.481  -0.462   8.784
ATOM    112  O   GLY A 146       4.694  -1.090   9.494
ATOM    113  N   ASN A 147       6.469  -1.058   8.071
ATOM    114  H   ASN A 147       7.113  -0.535   7.518
ATOM    115  CA  ASN A 147       6.652  -2.493   8.043
ATOM    116  CB  ASN A 147       5.472  -3.298   7.421
ATOM    117  CG  ASN A 147       5.152  -2.789   6.034
ATOM    118  OD1 ASN A 147       5.954  -2.892   5.113
ATOM    119  ND2 ASN A 147       3.945  -2.182   5.900
ATOM    120 1HD2 ASN A 147       3.678  -1.777   5.028
ATOM    121 2HD2 ASN A 147       3.333  -2.115   6.689
ATOM    122  C   ASN A 147       7.972  -2.893   7.452
ATOM    123  O   ASN A 147       8.738  -2.054   6.982
ATOM    124  N   THR A 148       8.282  -4.204   7.522
ATOM    125  H   THR A 148       7.661  -4.860   7.942
ATOM    126  CA  THR A 148       9.496  -4.783   7.009
ATOM    127  CB  THR A 148      10.127  -5.753   7.991
ATOM    128  CG2 THR A 148      10.581  -4.988   9.250
ATOM    129  OG1 THR A 148       9.223  -6.798   8.333
ATOM    130  HG1 THR A 148       9.236  -7.410   7.590
ATOM    131  C   THR A 148       9.284  -5.476   5.679
ATOM    132  O   THR A 148      10.216  -6.115   5.181
ATOM    133  N   ASP A 149       8.065  -5.383   5.075
ATOM    134  H   ASP A 149       7.312  -4.842   5.443
ATOM    135  CA  ASP A 149       7.823  -6.056   3.823
ATOM    136  CB  ASP A 149       6.557  -6.984   3.815
ATOM    137  CG  ASP A 149       5.180  -6.345   4.022
ATOM    138  OD1 ASP A 149       5.030  -5.101   3.944
ATOM    139  OD2 ASP A 149       4.229  -7.136   4.255
ATOM    140  C   ASP A 149       7.904  -5.106   2.640
ATOM    141  O   ASP A 149       8.600  -4.089   2.698
ATOM    142  N   VAL A 150       7.195  -5.434   1.526
ATOM    143  H   VAL A 150       6.629  -6.252   1.505
ATOM    144  CA  VAL A 150       7.173  -4.703   0.282
ATOM    145  CB  VAL A 150       6.374  -5.469  -0.778
ATOM    146  CG1 VAL A 150       6.153  -4.671  -2.078
ATOM    147  CG2 VAL A 150       7.106  -6.796  -1.060
ATOM    148  C   VAL A 150       6.676  -3.287   0.462
ATOM    149  O   VAL A 150       7.225  -2.380  -0.166
ATOM    150  N   LYS A 151       5.682  -3.050   1.353
ATOM    151  H   LYS A 151       5.282  -3.779   1.906
ATOM    152  CA  LYS A 151       5.152  -1.722   1.568
ATOM    153  CB  LYS A 151       3.886  -1.740   2.440
ATOM    154  CG  LYS A 151       2.666  -2.322   1.719
ATOM    155  CD  LYS A 151       1.357  -2.276   2.511
ATOM    156  CE  LYS A 151       1.258  -3.336   3.613
ATOM    157  NZ  LYS A 151      -0.096  -3.312   4.196
ATOM    158  HZ1 LYS A 151      -0.200  -4.086   4.882
ATOM    159  HZ2 LYS A 151      -0.244  -2.403   4.675
ATOM    160  HZ3 LYS A 151      -0.790  -3.429   3.433
ATOM    161  C   LYS A 151       6.173  -0.811   2.204
ATOM    162  O   LYS A 151       6.287   0.350   1.809
ATOM    163  N   GLY A 152       6.981  -1.346   3.152
ATOM    164  H   GLY A 152       6.905  -2.307   3.407
ATOM    165  CA  GLY A 152       8.010  -0.615   3.852
ATOM    166  C   GLY A 152       9.151  -0.305   2.931
ATOM    167  O   GLY A 152       9.766   0.758   3.031
ATOM    168  N   LEU A 153       9.436  -1.242   1.998
ATOM    169  H   LEU A 153       8.930  -2.102   1.983
ATOM    170  CA  LEU A 153      10.478  -1.132   1.012
ATOM    171  CB  LEU A 153      10.605  -2.504   0.300
ATOM    172  CG  LEU A 153      11.755  -2.792  -0.682
ATOM    173  CD1 LEU A 153      11.372  -2.341  -2.090
ATOM    174  CD2 LEU A 153      13.117  -2.270  -0.196
ATOM    175  C   LEU A 153      10.135   0.003   0.075
ATOM    176  O   LEU A 153      10.981   0.864  -0.182
ATOM    177  N   HIS A 154       8.848   0.078  -0.358
ATOM    178  H   HIS A 154       8.180  -0.614  -0.096
ATOM    179  CA  HIS A 154       8.361   1.108  -1.241
ATOM    180  CB  HIS A 154       6.904   0.965  -1.705
ATOM    181  CG  HIS A 154       6.718  -0.055  -2.772
ATOM    182  ND1 HIS A 154       7.401  -0.030  -3.965
ATOM    183  CE1 HIS A 154       6.965  -1.089  -4.684
ATOM    184  NE2 HIS A 154       6.052  -1.789  -4.040
ATOM    185  CD2 HIS A 154       5.895  -1.132  -2.834
ATOM    186  C   HIS A 154       8.451   2.447  -0.606
ATOM    187  O   HIS A 154       8.718   3.415  -1.310
ATOM    188  N   GLN A 155       8.264   2.519   0.734
ATOM    189  H   GLN A 155       8.027   1.707   1.265
ATOM    190  CA  GLN A 155       8.334   3.744   1.483
ATOM    191  CB  GLN A 155       7.970   3.591   2.972
ATOM    192  CG  GLN A 155       6.489   3.319   3.266
ATOM    193  CD  GLN A 155       5.698   4.625   3.236
ATOM    194  OE1 GLN A 155       5.515   5.283   2.212
ATOM    195  NE2 GLN A 155       5.227   5.037   4.441
ATOM    196 1HE2 GLN A 155       4.714   5.892   4.511
ATOM    197 2HE2 GLN A 155       5.408   4.494   5.262
ATOM    198  C   GLN A 155       9.692   4.387   1.412
ATOM    199  O   GLN A 155       9.758   5.615   1.499
ATOM    200  N   ILE A 156      10.798   3.602   1.228
ATOM    201  H   ILE A 156      10.751   2.618   1.024
ATOM    202  CA  ILE A 156      12.127   4.184   1.145
ATOM    203  CB  ILE A 156      13.230   3.130   1.025
ATOM    204  CG2 ILE A 156      14.607   3.750   0.660
ATOM    205  CG1 ILE A 156      13.328   2.299   2.299
ATOM    206  CD1 ILE A 156      14.233   1.092   2.092
ATOM    207  C   ILE A 156      12.173   4.989  -0.133
ATOM    208  O   ILE A 156      12.523   6.174  -0.128
ATOM    209  N   LEU A 157      11.725   4.344  -1.235
ATOM    210  H   LEU A 157      11.399   3.400  -1.186
ATOM    211  CA  LEU A 157      11.736   4.933  -2.540
ATOM    212  CB  LEU A 157      11.379   3.935  -3.648
ATOM    213  CG  LEU A 157      12.627   3.286  -4.271
ATOM    214  CD1 LEU A 157      13.462   2.491  -3.247
ATOM    215  CD2 LEU A 157      12.267   2.486  -5.519
ATOM    216  C   LEU A 157      10.820   6.102  -2.639
ATOM    217  O   LEU A 157      11.196   7.108  -3.236
ATOM    218  N   PHE A 158       9.632   6.010  -2.000
ATOM    219  H   PHE A 158       9.385   5.197  -1.484
ATOM    220  CA  PHE A 158       8.646   7.051  -2.016
ATOM    221  CB  PHE A 158       7.273   6.642  -1.432
ATOM    222  CG  PHE A 158       6.554   5.641  -2.303
ATOM    223  CD1 PHE A 158       5.466   4.951  -1.757
ATOM    224  CE1 PHE A 158       4.759   4.010  -2.510
ATOM    225  CZ  PHE A 158       5.135   3.744  -3.829
ATOM    226  CE2 PHE A 158       6.217   4.419  -4.394
ATOM    227  CD2 PHE A 158       6.916   5.360  -3.634
ATOM    228  C   PHE A 158       9.135   8.270  -1.312
ATOM    229  O   PHE A 158       8.812   9.368  -1.751
ATOM    230  N   GLU A 159       9.928   8.118  -0.223
ATOM    231  H   GLU A 159      10.120   7.224   0.183
ATOM    232  CA  GLU A 159      10.437   9.265   0.483
ATOM    233  CB  GLU A 159      11.065   8.877   1.838
ATOM    234  CG  GLU A 159      11.489  10.046   2.751
ATOM    235  CD  GLU A 159      10.291  10.843   3.312
ATOM    236  OE1 GLU A 159       9.102  10.449   3.157
ATOM    237  OE2 GLU A 159      10.581  11.864   3.988
ATOM    238  C   GLU A 159      11.476   9.992  -0.350
ATOM    239  O   GLU A 159      11.431  11.222  -0.455
ATOM    240  N   ILE A 160      12.377   9.228  -1.026
ATOM    241  H   ILE A 160      12.362   8.225  -0.933
ATOM    242  CA  ILE A 160      13.468   9.774  -1.820
ATOM    243  CB  ILE A 160      14.239   8.653  -2.473
ATOM    244  CG2 ILE A 160      15.427   9.319  -3.222
ATOM    245  CG1 ILE A 160      14.910   7.727  -1.466
ATOM    246  CD1 ILE A 160      15.335   6.430  -2.159
ATOM    247  C   ILE A 160      12.873  10.567  -2.989
ATOM    248  O   ILE A 160      13.281  11.704  -3.248
ATOM    249  N   ILE A 161      11.858   9.977  -3.679
ATOM    250  H   ILE A 161      11.505   9.086  -3.403
ATOM    251  CA  ILE A 161      11.214  10.565  -4.831
ATOM    252  CB  ILE A 161      10.269   9.599  -5.556
ATOM    253  CG2 ILE A 161       9.548  10.320  -6.716
ATOM    254  CG1 ILE A 161      11.064   8.444  -6.183
ATOM    255  CD1 ILE A 161      10.217   7.273  -6.692
ATOM    256  C   ILE A 161      10.459  11.801  -4.411
ATOM    257  O   ILE A 161      10.537  12.800  -5.122
ATOM    258  N   ASP A 162       9.767  11.786  -3.242
ATOM    259  H   ASP A 162       9.717  10.970  -2.670
ATOM    260  CA  ASP A 162       9.004  12.927  -2.780
ATOM    261  CB  ASP A 162       8.114  12.667  -1.543
ATOM    262  CG  ASP A 162       6.862  11.838  -1.872
ATOM    263  OD1 ASP A 162       6.503  11.630  -3.063
ATOM    264  OD2 ASP A 162       6.219  11.406  -0.880
ATOM    265  C   ASP A 162       9.866  14.119  -2.494
ATOM    266  O   ASP A 162       9.497  15.242  -2.830
ATOM    267  N   ASN A 163      11.060  13.903  -1.907
ATOM    268  H   ASN A 163      11.332  12.984  -1.614
ATOM    269  CA  ASN A 163      11.985  14.970  -1.606
ATOM    270  CB  ASN A 163      13.114  14.477  -0.681
ATOM    271  CG  ASN A 163      12.516  14.283   0.724
ATOM    272  OD1 ASN A 163      11.532  14.898   1.137
ATOM    273  ND2 ASN A 163      13.101  13.329   1.490
ATOM    274 1HD2 ASN A 163      12.729  13.124   2.395
ATOM    275 2HD2 ASN A 163      13.863  12.798   1.127
ATOM    276  C   ASN A 163      12.519  15.570  -2.880
ATOM    277  O   ASN A 163      12.741  16.781  -2.952
ATOM    278  N   SER A 164      12.725  14.721  -3.917
ATOM    279  H   SER A 164      12.626  13.730  -3.804
ATOM    280  CA  SER A 164      13.188  15.152  -5.211
ATOM    281  CB  SER A 164      13.645  13.977  -6.092
ATOM    282  OG  SER A 164      14.797  13.372  -5.519
ATOM    283  HG  SER A 164      15.539  13.934  -5.767
ATOM    284  C   SER A 164      12.101  15.934  -5.925
ATOM    285  O   SER A 164      12.411  16.934  -6.570
ATOM    286  N   VAL A 165      10.802  15.520  -5.808
ATOM    287  H   VAL A 165      10.570  14.708  -5.286
ATOM    288  CA  VAL A 165       9.680  16.204  -6.426
ATOM    289  CB  VAL A 165       8.342  15.466  -6.579
ATOM    290  CG1 VAL A 165       8.568  14.196  -7.398
ATOM    291  CG2 VAL A 165       7.601  15.205  -5.263
ATOM    292  C   VAL A 165       9.465  17.533  -5.756
ATOM    293  O   VAL A 165       9.028  18.467  -6.418
ATOM    294  N   ASP A 166       9.801  17.666  -4.444
ATOM    295  H   ASP A 166      10.064  16.870  -3.904
ATOM    296  CA  ASP A 166       9.693  18.902  -3.695
ATOM    297  CB  ASP A 166      10.071  18.774  -2.203
ATOM    298  CG  ASP A 166       8.982  18.071  -1.387
ATOM    299  OD1 ASP A 166       7.822  17.916  -1.856
ATOM    300  OD2 ASP A 166       9.321  17.667  -0.244
ATOM    301  C   ASP A 166      10.566  19.960  -4.319
ATOM    302  O   ASP A 166      10.219  21.141  -4.289
ATOM    303  N   GLU A 167      11.706  19.556  -4.936
ATOM    304  H   GLU A 167      11.963  18.592  -4.989
ATOM    305  CA  GLU A 167      12.608  20.452  -5.618
ATOM    306  CB  GLU A 167      13.889  19.737  -6.078
ATOM    307  CG  GLU A 167      14.869  19.280  -4.984
ATOM    308  CD  GLU A 167      15.478  20.461  -4.237
ATOM    309  OE1 GLU A 167      15.298  20.531  -2.993
ATOM    310  OE2 GLU A 167      16.197  21.268  -4.886
ATOM    311  C   GLU A 167      11.876  21.015  -6.828
ATOM    312  O   GLU A 167      12.130  22.154  -7.210
ATOM    313  N   TYR A 168      10.961  20.232  -7.475
ATOM    314  H   TYR A 168      10.656  19.356  -7.114
ATOM    315  CA  TYR A 168      10.165  20.682  -8.597
ATOM    316  CB  TYR A 168       9.491  19.553  -9.446
ATOM    317  CG  TYR A 168       8.648  20.172 -10.539
ATOM    318  CD1 TYR A 168       9.184  20.657 -11.737
ATOM    319  CE1 TYR A 168       8.366  21.258 -12.700
ATOM    320  CZ  TYR A 168       6.994  21.391 -12.461
ATOM    321  OH  TYR A 168       6.120  21.992 -13.390
ATOM    322  HH  TYR A 168       5.270  22.109 -12.957
ATOM    323  CE2 TYR A 168       6.454  20.926 -11.273
ATOM    324  CD2 TYR A 168       7.273  20.325 -10.327
ATOM    325  C   TYR A 168       9.071  21.579  -8.061
ATOM    326  O   TYR A 168       8.696  22.531  -8.744
ATOM    327  N   ASN A 169       8.525  21.303  -6.850
ATOM    328  H   ASN A 169       8.805  20.489  -6.347
ATOM    329  CA  ASN A 169       7.472  22.100  -6.242
ATOM    330  CB  ASN A 169       7.027  21.597  -4.849
ATOM    331  CG  ASN A 169       6.217  20.299  -4.924
ATOM    332  OD1 ASN A 169       5.638  19.889  -5.930
ATOM    333  ND2 ASN A 169       6.173  19.597  -3.761
ATOM    334 1HD2 ASN A 169       5.659  18.742  -3.708
ATOM    335 2HD2 ASN A 169       6.672  19.922  -2.957
ATOM    336  C   ASN A 169       7.965  23.520  -6.069
ATOM    337  O   ASN A 169       7.181  24.462  -6.177
ATOM    338  N   ASN A 170       9.290  23.677  -5.815
ATOM    339  H   ASN A 170       9.875  22.875  -5.701
ATOM    340  CA  ASN A 170       9.976  24.940  -5.661
ATOM    341  CB  ASN A 170      11.192  24.828  -4.717
ATOM    342  CG  ASN A 170      10.707  24.558  -3.296
ATOM    343  OD1 ASN A 170       9.984  25.352  -2.694
ATOM    344  ND2 ASN A 170      11.102  23.385  -2.738
ATOM    345 1HD2 ASN A 170      10.810  23.150  -1.811
ATOM    346 2HD2 ASN A 170      11.651  22.738  -3.268
ATOM    347  C   ASN A 170      10.461  25.487  -7.001
ATOM    348  O   ASN A 170      11.043  26.571  -7.062
ATOM    349  N   PHE A 171      10.199  24.742  -8.106
ATOM    350  H   PHE A 171       9.689  23.903  -7.994
ATOM    351  CA  PHE A 171      10.517  24.965  -9.504
ATOM    352  CB  PHE A 171       9.758  26.172 -10.126
ATOM    353  CG  PHE A 171       8.286  25.899 -10.081
ATOM    354  CD1 PHE A 171       7.480  26.466  -9.084
ATOM    355  CE1 PHE A 171       6.107  26.208  -9.042
ATOM    356  CZ  PHE A 171       5.527  25.379 -10.005
ATOM    357  CE2 PHE A 171       6.318  24.812 -11.008
ATOM    358  CD2 PHE A 171       7.691  25.072 -11.044
ATOM    359  C   PHE A 171      11.977  24.984  -9.860
ATOM    360  O   PHE A 171      12.390  25.569 -10.864
ATOM    361  N   GLU A 172      12.784  24.273  -9.047
ATOM    362  H   GLU A 172      12.411  23.769  -8.273
ATOM    363  CA  GLU A 172      14.207  24.151  -9.213
ATOM    364  CB  GLU A 172      14.851  23.946  -7.826
ATOM    365  CG  GLU A 172      14.624  25.200  -6.956
ATOM    366  CD  GLU A 172      15.054  25.069  -5.495
ATOM    367  OE1 GLU A 172      15.572  24.009  -5.059
ATOM    368  OE2 GLU A 172      14.860  26.084  -4.775
ATOM    369  C   GLU A 172      14.505  23.005 -10.159
ATOM    370  O   GLU A 172      15.312  23.164 -11.077
ATOM    371  N   CYS A 173      13.857  21.826  -9.941
ATOM    372  H   CYS A 173      13.221  21.745  -9.177
ATOM    373  CA  CYS A 173      14.005  20.642 -10.772
ATOM    374  CB  CYS A 173      13.672  19.265 -10.146
ATOM    375  SG  CYS A 173      14.742  18.675  -8.823
ATOM    376  C   CYS A 173      13.130  20.645 -11.980
ATOM    377  O   CYS A 173      12.095  21.308 -12.005
ATOM    378  N   ASN A 174      13.596  19.943 -13.043
ATOM    379  H   ASN A 174      14.476  19.479 -13.006
ATOM    380  CA  ASN A 174      12.866  19.771 -14.272
ATOM    381  CB  ASN A 174      13.541  20.462 -15.481
ATOM    382  CG  ASN A 174      13.594  21.971 -15.249
ATOM    383  OD1 ASN A 174      12.576  22.659 -15.311
ATOM    384  ND2 ASN A 174      14.809  22.503 -14.952
ATOM    385 1HD2 ASN A 174      14.895  23.482 -14.769
ATOM    386 2HD2 ASN A 174      15.619  21.917 -14.911
ATOM    387  C   ASN A 174      12.749  18.301 -14.603
ATOM    388  O   ASN A 174      11.704  17.841 -15.071
ATOM    389  N   THR A 175      13.827  17.522 -14.329
ATOM    390  H   THR A 175      14.658  17.897 -13.931
ATOM    391  CA  THR A 175      13.878  16.119 -14.645
ATOM    392  CB  THR A 175      14.825  15.899 -15.818
ATOM    393  CG2 THR A 175      14.944  14.417 -16.206
ATOM    394  OG1 THR A 175      14.370  16.639 -16.945
ATOM    395  HG1 THR A 175      15.121  16.699 -17.542
ATOM    396  C   THR A 175      14.307  15.285 -13.463
ATOM    397  O   THR A 175      15.207  15.668 -12.709
ATOM    398  N   ILE A 176      13.604  14.135 -13.284
ATOM    399  H   ILE A 176      12.857  13.917 -13.913
ATOM    400  CA  ILE A 176      13.884  13.165 -12.246
ATOM    401  CB  ILE A 176      12.853  13.101 -11.121
ATOM    402  CG2 ILE A 176      13.177  11.960 -10.124
ATOM    403  CG1 ILE A 176      12.783  14.463 -10.404
ATOM    404  CD1 ILE A 176      11.643  14.584  -9.405
ATOM    405  C   ILE A 176      14.038  11.822 -12.924
ATOM    406  O   ILE A 176      13.218  11.427 -13.752
ATOM    407  N   LYS A 177      15.128  11.098 -12.587
ATOM    408  H   LYS A 177      15.766  11.427 -11.899
ATOM    409  CA  LYS A 177      15.397   9.807 -13.160
ATOM    410  CB  LYS A 177      16.669   9.812 -14.037
ATOM    411  CG  LYS A 177      17.012   8.476 -14.705
ATOM    412  CD  LYS A 177      18.133   8.560 -15.743
ATOM    413  CE  LYS A 177      19.531   8.712 -15.148
ATOM    414  NZ  LYS A 177      20.535   8.707 -16.228
ATOM    415  HZ1 LYS A 177      21.486   8.784 -15.822
ATOM    416  HZ2 LYS A 177      20.461   7.825 -16.769
ATOM    417  HZ3 LYS A 177      20.366   9.512 -16.860
ATOM    418  C   LYS A 177      15.545   8.798 -12.054
ATOM    419  O   LYS A 177      16.394   8.958 -11.180
ATOM    420  N   VAL A 178      14.684   7.754 -12.066
ATOM    421  H   VAL A 178      13.996   7.691 -12.782
ATOM    422  CA  VAL A 178      14.688   6.683 -11.090
ATOM    423  CB  VAL A 178      13.303   6.412 -10.505
ATOM    424  CG1 VAL A 178      13.334   5.244  -9.493
ATOM    425  CG2 VAL A 178      12.751   7.714  -9.891
ATOM    426  C   VAL A 178      15.181   5.443 -11.797
ATOM    427  O   VAL A 178      14.566   4.992 -12.764
ATOM    428  N   VAL A 179      16.303   4.861 -11.316
ATOM    429  H   VAL A 179      16.783   5.221 -10.524
ATOM    430  CA  VAL A 179      16.874   3.677 -11.912
ATOM    431  CB  VAL A 179      18.273   3.892 -12.496
ATOM    432  CG1 VAL A 179      18.829   2.583 -13.104
ATOM    433  CG2 VAL A 179      18.247   5.036 -13.524
ATOM    434  C   VAL A 179      16.960   2.612 -10.851
ATOM    435  O   VAL A 179      17.560   2.830  -9.797
ATOM    436  N   ILE A 180      16.319   1.448 -11.116
ATOM    437  H   ILE A 180      15.791   1.340 -11.953
ATOM    438  CA  ILE A 180      16.353   0.314 -10.223
ATOM    439  CB  ILE A 180      15.022  -0.393 -10.041
ATOM    440  CG2 ILE A 180      15.222  -1.602  -9.098
ATOM    441  CG1 ILE A 180      13.966   0.574  -9.471
ATOM    442  CD1 ILE A 180      12.552  -0.004  -9.466
ATOM    443  C   ILE A 180      17.373  -0.635 -10.818
ATOM    444  O   ILE A 180      17.231  -1.118 -11.942
ATOM    445  N   HIS A 181      18.443  -0.886 -10.044
ATOM    446  H   HIS A 181      18.512  -0.431  -9.166
ATOM    447  CA  HIS A 181      19.568  -1.731 -10.352
ATOM    448  CB  HIS A 181      20.850  -1.246  -9.654
ATOM    449  CG  HIS A 181      21.264   0.123 -10.099
ATOM    450  ND1 HIS A 181      21.966   0.403 -11.249
ATOM    451  CE1 HIS A 181      22.109   1.750 -11.301
ATOM    452  NE2 HIS A 181      21.550   2.353 -10.267
ATOM    453  CD2 HIS A 181      21.020   1.325  -9.511
ATOM    454  C   HIS A 181      19.376  -3.189 -10.012
ATOM    455  O   HIS A 181      18.552  -3.561  -9.175
ATOM    456  N   LYS A 182      20.210  -4.040 -10.659
ATOM    457  H   LYS A 182      20.875  -3.666 -11.303
ATOM    458  CA  LYS A 182      20.255  -5.485 -10.552
ATOM    459  CB  LYS A 182      21.262  -6.086 -11.553
ATOM    460  CG  LYS A 182      20.795  -5.950 -13.004
ATOM    461  CD  LYS A 182      21.752  -6.487 -14.069
ATOM    462  CE  LYS A 182      21.209  -6.268 -15.482
ATOM    463  NZ  LYS A 182      22.137  -6.773 -16.512
ATOM    464  HZ1 LYS A 182      22.421  -7.743 -16.280
ATOM    465  HZ2 LYS A 182      21.647  -6.767 -17.429
ATOM    466  HZ3 LYS A 182      22.977  -6.167 -16.562
ATOM    467  C   LYS A 182      20.614  -5.979  -9.171
ATOM    468  O   LYS A 182      20.191  -7.066  -8.770
ATOM    469  N   ASP A 183      21.403  -5.182  -8.418
ATOM    470  H   ASP A 183      21.718  -4.304  -8.769
ATOM    471  CA  ASP A 183      21.847  -5.485  -7.077
ATOM    472  CB  ASP A 183      23.285  -4.962  -6.789
ATOM    473  CG  ASP A 183      23.448  -3.438  -6.886
ATOM    474  OD1 ASP A 183      22.491  -2.717  -7.273
ATOM    475  OD2 ASP A 183      24.568  -2.971  -6.552
ATOM    476  C   ASP A 183      20.876  -4.991  -6.015
ATOM    477  O   ASP A 183      21.205  -4.980  -4.827
ATOM    478  N   ASP A 184      19.652  -4.588  -6.448
ATOM    479  H   ASP A 184      19.444  -4.580  -7.425
ATOM    480  CA  ASP A 184      18.543  -4.056  -5.685
ATOM    481  CB  ASP A 184      17.992  -4.992  -4.569
ATOM    482  CG  ASP A 184      17.414  -6.278  -5.163
ATOM    483  OD1 ASP A 184      16.632  -6.219  -6.150
ATOM    484  OD2 ASP A 184      17.753  -7.359  -4.613
ATOM    485  C   ASP A 184      18.773  -2.664  -5.159
ATOM    486  O   ASP A 184      18.084  -2.204  -4.246
ATOM    487  N   SER A 185      19.740  -1.944  -5.773
ATOM    488  H   SER A 185      20.289  -2.334  -6.509
ATOM    489  CA  SER A 185      20.044  -0.578  -5.440
ATOM    490  CB  SER A 185      21.490  -0.155  -5.779
ATOM    491  OG  SER A 185      21.726   1.215  -5.480
ATOM    492  HG  SER A 185      22.642   1.381  -5.716
ATOM    493  C   SER A 185      19.113   0.283  -6.254
ATOM    494  O   SER A 185      18.649  -0.123  -7.320
ATOM    495  N   VAL A 186      18.755   1.473  -5.724
ATOM    496  H   VAL A 186      19.095   1.764  -4.835
ATOM    497  CA  VAL A 186      17.910   2.400  -6.431
ATOM    498  CB  VAL A 186      16.509   2.559  -5.872
ATOM    499  CG1 VAL A 186      15.713   3.588  -6.699
ATOM    500  CG2 VAL A 186      15.810   1.198  -5.924
ATOM    501  C   VAL A 186      18.621   3.722  -6.410
ATOM    502  O   VAL A 186      19.060   4.188  -5.357
ATOM    503  N   THR A 187      18.777   4.316  -7.612
ATOM    504  H   THR A 187      18.419   3.902  -8.444
ATOM    505  CA  THR A 187      19.411   5.593  -7.784
ATOM    506  CB  THR A 187      20.495   5.564  -8.837
ATOM    507  CG2 THR A 187      21.160   6.951  -8.968
ATOM    508  OG1 THR A 187      21.488   4.625  -8.457
ATOM    509  HG1 THR A 187      21.162   3.770  -8.748
ATOM    510  C   THR A 187      18.331   6.538  -8.227
ATOM    511  O   THR A 187      17.635   6.274  -9.207
ATOM    512  N   ILE A 188      18.140   7.644  -7.476
ATOM    513  H   ILE A 188      18.673   7.817  -6.653
ATOM    514  CA  ILE A 188      17.162   8.644  -7.820
ATOM    515  CB  ILE A 188      16.005   8.731  -6.840
ATOM    516  CG2 ILE A 188      15.050   9.884  -7.224
ATOM    517  CG1 ILE A 188      15.305   7.349  -6.847
ATOM    518  CD1 ILE A 188      14.249   7.065  -5.794
ATOM    519  C   ILE A 188      17.944   9.915  -7.989
ATOM    520  O   ILE A 188      18.588  10.404  -7.059
ATOM    521  N   GLU A 189      17.932  10.418  -9.240
ATOM    522  H   GLU A 189      17.400   9.980  -9.955
ATOM    523  CA  GLU A 189      18.628  11.603  -9.657
ATOM    524  CB  GLU A 189      19.393  11.415 -10.987
ATOM    525  CG  GLU A 189      20.528  10.382 -10.950
ATOM    526  CD  GLU A 189      21.345  10.340 -12.250
ATOM    527  OE1 GLU A 189      22.311   9.534 -12.269
ATOM    528  OE2 GLU A 189      21.052  11.081 -13.228
ATOM    529  C   GLU A 189      17.650  12.701  -9.933
ATOM    530  O   GLU A 189      16.601  12.457 -10.526
ATOM    531  N   ASP A 190      17.982  13.931  -9.494
ATOM    532  H   ASP A 190      18.824  14.083  -8.989
ATOM    533  CA  ASP A 190      17.182  15.103  -9.715
ATOM    534  CB  ASP A 190      16.296  15.563  -8.521
ATOM    535  CG  ASP A 190      17.058  16.022  -7.276
ATOM    536  OD1 ASP A 190      17.771  17.064  -7.312
ATOM    537  OD2 ASP A 190      16.898  15.320  -6.244
ATOM    538  C   ASP A 190      18.083  16.226 -10.144
ATOM    539  O   ASP A 190      19.284  16.218  -9.868
ATOM    540  N   ASN A 191      17.482  17.232 -10.810
ATOM    541  H   ASN A 191      16.503  17.190 -10.997
ATOM    542  CA  ASN A 191      18.154  18.399 -11.327
ATOM    543  CB  ASN A 191      17.873  18.592 -12.838
ATOM    544  CG  ASN A 191      18.538  17.449 -13.600
ATOM    545  OD1 ASN A 191      19.759  17.405 -13.749
ATOM    546  ND2 ASN A 191      17.725  16.457 -14.043
ATOM    547 1HD2 ASN A 191      18.112  15.674 -14.529
ATOM    548 2HD2 ASN A 191      16.754  16.464 -13.807
ATOM    549  C   ASN A 191      17.829  19.655 -10.547
ATOM    550  O   ASN A 191      17.783  20.750 -11.115
ATOM    551  N   GLY A 192      17.601  19.528  -9.212
ATOM    552  H   GLY A 192      17.655  18.640  -8.755
ATOM    553  CA  GLY A 192      17.268  20.636  -8.336
ATOM    554  C   GLY A 192      18.477  21.445  -7.966
ATOM    555  O   GLY A 192      19.455  21.472  -8.708
ATOM    556  N   ARG A 193      18.418  22.192  -6.837
ATOM    557  H   ARG A 193      17.617  22.208  -6.240
ATOM    558  CA  ARG A 193      19.561  22.985  -6.432
ATOM    559  CB  ARG A 193      19.230  24.253  -5.622
ATOM    560  CG  ARG A 193      18.651  25.357  -6.503
ATOM    561  CD  ARG A 193      18.269  26.631  -5.753
ATOM    562  NE  ARG A 193      17.759  27.593  -6.777
ATOM    563  HE  ARG A 193      18.046  27.474  -7.728
ATOM    564  CZ  ARG A 193      16.960  28.657  -6.451
ATOM    565  NH1 ARG A 193      16.462  28.829  -5.190
ATOM    566 1HH1 ARG A 193      16.646  28.153  -4.477
ATOM    567 2HH1 ARG A 193      15.865  29.604  -4.986
ATOM    568  NH2 ARG A 193      16.644  29.563  -7.422
ATOM    569 1HH2 ARG A 193      16.999  29.451  -8.350
ATOM    570 2HH2 ARG A 193      16.064  30.348  -7.209
ATOM    571  C   ARG A 193      20.646  22.220  -5.726
ATOM    572  O   ARG A 193      21.760  22.729  -5.571
ATOM    573  N   GLY A 194      20.343  20.973  -5.305
ATOM    574  H   GLY A 194      19.434  20.588  -5.448
ATOM    575  CA  GLY A 194      21.269  20.121  -4.610
ATOM    576  C   GLY A 194      21.083  20.323  -3.135
ATOM    577  O   GLY A 194      20.670  21.393  -2.682
ATOM    578  N   ILE A 195      21.437  19.281  -2.350
ATOM    579  H   ILE A 195      21.799  18.442  -2.747
ATOM    580  CA  ILE A 195      21.332  19.276  -0.906
ATOM    581  CB  ILE A 195      21.458  17.860  -0.335
ATOM    582  CG2 ILE A 195      21.460  17.892   1.212
ATOM    583  CG1 ILE A 195      20.306  16.969  -0.846
ATOM    584  CD1 ILE A 195      20.501  15.475  -0.573
ATOM    585  C   ILE A 195      22.475  20.152  -0.417
ATOM    586  O   ILE A 195      23.586  20.001  -0.935
ATOM    587  N   PRO A 196      22.276  21.067   0.543
ATOM    588  CA  PRO A 196      23.334  21.933   1.020
ATOM    589  CB  PRO A 196      22.677  22.892   2.010
ATOM    590  CG  PRO A 196      21.210  22.941   1.550
ATOM    591  CD  PRO A 196      20.959  21.544   0.960
ATOM    592  C   PRO A 196      24.497  21.184   1.592
ATOM    593  O   PRO A 196      24.320  20.347   2.477
ATOM    594  N   CYS A 197      25.693  21.499   1.064
ATOM    595  H   CYS A 197      25.776  22.187   0.348
ATOM    596  CA  CYS A 197      26.924  20.867   1.444
ATOM    597  CB  CYS A 197      27.800  20.593   0.220
ATOM    598  SG  CYS A 197      26.971  19.443  -0.910
ATOM    599  C   CYS A 197      27.693  21.738   2.397
ATOM    600  O   CYS A 197      28.735  21.325   2.912
ATOM    601  N   ASP A 198      27.173  22.965   2.645
ATOM    602  H   ASP A 198      26.326  23.250   2.206
ATOM    603  CA  ASP A 198      27.731  23.960   3.519
ATOM    604  CB  ASP A 198      27.005  25.320   3.391
ATOM    605  CG  ASP A 198      27.309  26.008   2.049
ATOM    606  OD1 ASP A 198      28.226  25.586   1.293
ATOM    607  OD2 ASP A 198      26.585  26.994   1.755
ATOM    608  C   ASP A 198      27.614  23.476   4.937
ATOM    609  O   ASP A 198      26.672  22.758   5.282
ATOM    610  N   VAL A 199      28.610  23.841   5.779
ATOM    611  H   VAL A 199      29.357  24.427   5.477
ATOM    612  CA  VAL A 199      28.651  23.436   7.162
ATOM    613  CB  VAL A 199      29.997  23.709   7.828
ATOM    614  CG1 VAL A 199      29.988  23.333   9.326
ATOM    615  CG2 VAL A 199      31.077  22.921   7.062
ATOM    616  C   VAL A 199      27.517  24.077   7.921
ATOM    617  O   VAL A 199      27.333  25.297   7.924
ATOM    618  N   HIS A 200      26.724  23.191   8.559
ATOM    619  H   HIS A 200      26.940  22.221   8.521
ATOM    620  CA  HIS A 200      25.580  23.494   9.370
ATOM    621  CB  HIS A 200      24.759  22.210   9.588
ATOM    622  CG  HIS A 200      23.396  22.337  10.182
ATOM    623  ND1 HIS A 200      23.125  22.542  11.516
ATOM    624  CE1 HIS A 200      21.773  22.518  11.641
ATOM    625  NE2 HIS A 200      21.164  22.318  10.488
ATOM    626  CD2 HIS A 200      22.189  22.207   9.569
ATOM    627  C   HIS A 200      26.155  24.000  10.663
ATOM    628  O   HIS A 200      26.969  23.332  11.300
ATOM    629  N   GLU A 201      25.703  25.198  11.077
ATOM    630  H   GLU A 201      25.016  25.690  10.549
ATOM    631  CA  GLU A 201      26.168  25.889  12.254
ATOM    632  CB  GLU A 201      25.579  27.310  12.337
ATOM    633  CG  GLU A 201      26.085  28.258  11.243
ATOM    634  CD  GLU A 201      25.422  29.622  11.397
ATOM    635  OE1 GLU A 201      24.164  29.698  11.422
ATOM    636  OE2 GLU A 201      26.180  30.620  11.501
ATOM    637  C   GLU A 201      25.861  25.222  13.561
ATOM    638  O   GLU A 201      26.699  25.234  14.466
ATOM    639  N   LYS A 202      24.656  24.622  13.679
ATOM    640  H   LYS A 202      24.010  24.604  12.920
ATOM    641  CA  LYS A 202      24.217  23.987  14.895
ATOM    642  CB  LYS A 202      22.705  23.685  14.852
ATOM    643  CG  LYS A 202      21.820  24.938  14.866
ATOM    644  CD  LYS A 202      20.318  24.651  14.773
ATOM    645  CE  LYS A 202      19.458  25.914  14.671
ATOM    646  NZ  LYS A 202      18.026  25.557  14.571
ATOM    647  HZ1 LYS A 202      17.898  24.810  13.861
ATOM    648  HZ2 LYS A 202      17.693  25.209  15.491
ATOM    649  HZ3 LYS A 202      17.475  26.397  14.303
ATOM    650  C   LYS A 202      24.944  22.698  15.168
ATOM    651  O   LYS A 202      25.381  22.470  16.298
ATOM    652  N   THR A 203      25.096  21.844  14.130
ATOM    653  H   THR A 203      24.748  22.061  13.221
ATOM    654  CA  THR A 203      25.741  20.557  14.234
ATOM    655  CB  THR A 203      25.191  19.546  13.249
ATOM    656  CG2 THR A 203      23.693  19.321  13.531
ATOM    657  OG1 THR A 203      25.373  19.991  11.912
ATOM    658  HG1 THR A 203      25.072  19.269  11.353
ATOM    659  C   THR A 203      27.239  20.555  14.088
ATOM    660  O   THR A 203      27.899  19.672  14.638
ATOM    661  N   LYS A 204      27.797  21.552  13.353
ATOM    662  H   LYS A 204      27.218  22.252  12.944
ATOM    663  CA  LYS A 204      29.202  21.716  13.025
ATOM    664  CB  LYS A 204      30.149  21.855  14.243
ATOM    665  CG  LYS A 204      29.906  23.103  15.095
ATOM    666  CD  LYS A 204      30.920  23.239  16.230
ATOM    667  CE  LYS A 204      30.683  24.436  17.148
ATOM    668  NZ  LYS A 204      31.725  24.473  18.196
ATOM    669  HZ1 LYS A 204      32.655  24.605  17.756
ATOM    670  HZ2 LYS A 204      31.539  25.260  18.845
ATOM    671  HZ3 LYS A 204      31.725  23.584  18.729
ATOM    672  C   LYS A 204      29.688  20.628  12.086
ATOM    673  O   LYS A 204      30.885  20.388  11.933
ATOM    674  N   LYS A 205      28.732  20.005  11.369
ATOM    675  H   LYS A 205      27.775  20.267  11.473
ATOM    676  CA  LYS A 205      28.911  18.972  10.382
ATOM    677  CB  LYS A 205      28.073  17.707  10.645
ATOM    678  CG  LYS A 205      28.397  16.896  11.894
ATOM    679  CD  LYS A 205      27.536  15.634  11.968
ATOM    680  CE  LYS A 205      27.792  14.764  13.197
ATOM    681  NZ  LYS A 205      26.915  13.574  13.160
ATOM    682  HZ1 LYS A 205      26.698  13.277  14.131
ATOM    683  HZ2 LYS A 205      26.033  13.819  12.674
ATOM    684  HZ3 LYS A 205      27.375  12.787  12.662
ATOM    685  C   LYS A 205      28.275  19.577   9.154
ATOM    686  O   LYS A 205      27.613  20.614   9.245
ATOM    687  N   SER A 206      28.468  18.972   7.954
ATOM    688  H   SER A 206      28.991  18.128   7.842
ATOM    689  CA  SER A 206      27.849  19.510   6.766
ATOM    690  CB  SER A 206      28.363  18.924   5.434
ATOM    691  OG  SER A 206      27.987  17.565   5.268
ATOM    692  HG  SER A 206      28.522  17.230   4.543
ATOM    693  C   SER A 206      26.356  19.304   6.858
ATOM    694  O   SER A 206      25.878  18.380   7.525
ATOM    695  N   ALA A 207      25.586  20.196   6.195
ATOM    696  H   ALA A 207      25.985  20.961   5.694
ATOM    697  CA  ALA A 207      24.145  20.132   6.176
ATOM    698  CB  ALA A 207      23.491  21.332   5.472
ATOM    699  C   ALA A 207      23.691  18.853   5.517
ATOM    700  O   ALA A 207      22.644  18.316   5.866
ATOM    701  N   LEU A 208      24.514  18.323   4.581
ATOM    702  H   LEU A 208      25.356  18.798   4.339
ATOM    703  CA  LEU A 208      24.287  17.114   3.834
ATOM    704  CB  LEU A 208      25.470  16.927   2.853
ATOM    705  CG  LEU A 208      25.207  16.411   1.422
ATOM    706  CD1 LEU A 208      26.536  16.329   0.660
ATOM    707  CD2 LEU A 208      24.390  15.122   1.330
ATOM    708  C   LEU A 208      24.301  15.964   4.825
ATOM    709  O   LEU A 208      23.365  15.163   4.845
ATOM    710  N   GLU A 209      25.318  15.928   5.730
ATOM    711  H   GLU A 209      26.044  16.616   5.717
ATOM    712  CA  GLU A 209      25.485  14.899   6.735
ATOM    713  CB  GLU A 209      26.740  15.102   7.610
ATOM    714  CG  GLU A 209      28.085  14.861   6.924
ATOM    715  CD  GLU A 209      29.195  15.276   7.886
ATOM    716  OE1 GLU A 209      29.932  16.236   7.537
ATOM    717  OE2 GLU A 209      29.340  14.646   8.967
ATOM    718  C   GLU A 209      24.342  14.936   7.704
ATOM    719  O   GLU A 209      23.842  13.885   8.095
ATOM    720  N   THR A 210      23.889  16.158   8.070
ATOM    721  H   THR A 210      24.340  16.981   7.730
ATOM    722  CA  THR A 210      22.817  16.384   9.006
ATOM    723  CB  THR A 210      22.701  17.869   9.300
ATOM    724  CG2 THR A 210      21.581  18.151  10.324
ATOM    725  OG1 THR A 210      23.931  18.337   9.844
ATOM    726  HG1 THR A 210      24.561  18.333   9.116
ATOM    727  C   THR A 210      21.520  15.830   8.453
ATOM    728  O   THR A 210      20.819  15.117   9.166
ATOM    729  N   VAL A 211      21.214  16.077   7.155
ATOM    730  H   VAL A 211      21.809  16.636   6.582
ATOM    731  CA  VAL A 211      20.000  15.606   6.518
ATOM    732  CB  VAL A 211      19.821  16.200   5.114
ATOM    733  CG1 VAL A 211      18.647  15.570   4.331
ATOM    734  CG2 VAL A 211      19.603  17.716   5.263
ATOM    735  C   VAL A 211      19.993  14.095   6.447
ATOM    736  O   VAL A 211      18.962  13.461   6.684
ATOM    737  N   LEU A 212      21.161  13.500   6.143
ATOM    738  H   LEU A 212      21.981  14.041   5.956
ATOM    739  CA  LEU A 212      21.307  12.081   5.992
ATOM    740  CB  LEU A 212      22.571  11.768   5.187
ATOM    741  CG  LEU A 212      22.511  12.300   3.737
ATOM    742  CD1 LEU A 212      23.870  12.096   3.067
ATOM    743  CD2 LEU A 212      21.300  11.805   2.919
ATOM    744  C   LEU A 212      21.306  11.269   7.259
ATOM    745  O   LEU A 212      20.813  10.142   7.237
ATOM    746  N   THR A 213      21.893  11.776   8.371
ATOM    747  H   THR A 213      22.332  12.669   8.382
ATOM    748  CA  THR A 213      21.939  11.031   9.610
ATOM    749  CB  THR A 213      23.310  11.021  10.258
ATOM    750  CG2 THR A 213      24.300  10.273   9.348
ATOM    751  OG1 THR A 213      23.766  12.341  10.520
ATOM    752  HG1 THR A 213      24.527  12.243  11.099
ATOM    753  C   THR A 213      20.930  11.415  10.657
ATOM    754  O   THR A 213      20.431  10.548  11.377
ATOM    755  N   VAL A 214      20.629  12.724  10.786
ATOM    756  H   VAL A 214      21.014  13.410  10.173
ATOM    757  CA  VAL A 214      19.707  13.234  11.773
ATOM    758  CB  VAL A 214      20.133  14.622  12.269
ATOM    759  CG1 VAL A 214      19.145  15.236  13.280
ATOM    760  CG2 VAL A 214      21.566  14.533  12.834
ATOM    761  C   VAL A 214      18.299  13.232  11.218
ATOM    762  O   VAL A 214      18.063  13.506  10.041
ATOM    763  N   LEU A 215      17.342  12.857  12.097
ATOM    764  H   LEU A 215      17.611  12.614  13.026
ATOM    765  CA  LEU A 215      15.914  12.794  11.878
ATOM    766  CB  LEU A 215      15.216  11.976  12.994
ATOM    767  CG  LEU A 215      15.628  10.493  13.160
ATOM    768  CD1 LEU A 215      14.934   9.868  14.380
ATOM    769  CD2 LEU A 215      15.357   9.662  11.900
ATOM    770  C   LEU A 215      15.355  14.204  11.962
ATOM    771  O   LEU A 215      16.090  15.146  12.263
ATOM    772  N   HIS A 216      14.041  14.384  11.638
ATOM    773  H   HIS A 216      13.490  13.612  11.330
ATOM    774  CA  HIS A 216      13.302  15.641  11.716
ATOM    775  CB  HIS A 216      13.495  16.439  13.044
ATOM    776  CG  HIS A 216      13.182  15.745  14.324
ATOM    777  ND1 HIS A 216      11.924  15.449  14.786
ATOM    778  CE1 HIS A 216      12.091  14.863  15.996
ATOM    779  NE2 HIS A 216      13.358  14.758  16.343
ATOM    780  CD2 HIS A 216      14.046  15.315  15.284
ATOM    781  C   HIS A 216      13.625  16.656  10.651
ATOM    782  O   HIS A 216      14.512  16.467   9.818
ATOM    783  N   SER A 217      12.820  17.746  10.649
ATOM    784  H   SER A 217      12.076  17.821  11.310
ATOM    785  CA  SER A 217      12.925  18.890   9.785
ATOM    786  CB  SER A 217      12.364  18.675   8.352
ATOM    787  OG  SER A 217      10.954  18.520   8.342
ATOM    788  HG  SER A 217      10.720  18.317   7.432
ATOM    789  C   SER A 217      12.212  20.024  10.496
ATOM    790  O   SER A 217      11.701  19.855  11.609
ATOM    791  N   GLY A 218      12.203  21.228   9.880
ATOM    792  H   GLY A 218      12.649  21.378   9.001
ATOM    793  CA  GLY A 218      11.537  22.369  10.447
ATOM    794  C   GLY A 218      12.368  23.154  11.414
ATOM    795  O   GLY A 218      11.806  23.973  12.147
ATOM    796  N   ALA A 219      13.703  22.909  11.459
ATOM    797  H   ALA A 219      14.143  22.241  10.865
ATOM    798  CA  ALA A 219      14.570  23.643  12.343
ATOM    799  CB  ALA A 219      15.929  22.965  12.594
ATOM    800  C   ALA A 219      14.811  24.973  11.694
ATOM    801  O   ALA A 219      15.273  25.054  10.552
ATOM    802  N   LYS A 220      14.461  26.045  12.431
ATOM    803  H   LYS A 220      14.093  25.954  13.353
ATOM    804  CA  LYS A 220      14.611  27.387  11.949
ATOM    805  CB  LYS A 220      13.549  28.394  12.446
ATOM    806  CG  LYS A 220      12.151  28.179  11.869
ATOM    807  CD  LYS A 220      11.138  29.218  12.346
ATOM    808  CE  LYS A 220       9.745  29.021  11.749
ATOM    809  NZ  LYS A 220       8.836  30.077  12.231
ATOM    810  HZ1 LYS A 220       9.206  30.473  13.117
ATOM    811  HZ2 LYS A 220       8.742  30.828  11.522
ATOM    812  HZ3 LYS A 220       7.904  29.660  12.422
ATOM    813  C   LYS A 220      15.940  28.013  12.196
ATOM    814  O   LYS A 220      16.570  27.824  13.239
ATOM    815  N   PHE A 221      16.393  28.739  11.156
ATOM    816  H   PHE A 221      15.846  28.825  10.327
ATOM    817  CA  PHE A 221      17.602  29.513  11.142
ATOM    818  CB  PHE A 221      18.468  29.349   9.873
ATOM    819  CG  PHE A 221      19.051  27.972   9.876
ATOM    820  CD1 PHE A 221      18.439  26.929   9.169
ATOM    821  CE1 PHE A 221      18.989  25.645   9.177
ATOM    822  CZ  PHE A 221      20.160  25.398   9.895
ATOM    823  CE2 PHE A 221      20.783  26.427  10.605
ATOM    824  CD2 PHE A 221      20.226  27.708  10.593
ATOM    825  C   PHE A 221      17.157  30.943  11.281
ATOM    826  O   PHE A 221      16.028  31.283  10.917
ATOM    827  N   PHE A 222      18.036  31.812  11.835
ATOM    828  H   PHE A 222      18.950  31.525  12.111
ATOM    829  CA  PHE A 222      17.727  33.206  12.051
ATOM    830  CB  PHE A 222      18.859  33.906  12.857
ATOM    831  CG  PHE A 222      18.561  35.335  13.196
ATOM    832  CD1 PHE A 222      17.621  35.669  14.181
ATOM    833  CE1 PHE A 222      17.361  37.008  14.488
ATOM    834  CZ  PHE A 222      18.046  38.024  13.818
ATOM    835  CE2 PHE A 222      18.994  37.702  12.845
ATOM    836  CD2 PHE A 222      19.251  36.364  12.541
ATOM    837  C   PHE A 222      17.493  33.911  10.737
ATOM    838  O   PHE A 222      18.345  33.910   9.846
ATOM    839  N   ASP A 223      16.290  34.519  10.629
ATOM    840  H   ASP A 223      15.628  34.494  11.375
ATOM    841  CA  ASP A 223      15.857  35.250   9.470
ATOM    842  CB  ASP A 223      14.574  34.694   8.801
ATOM    843  CG  ASP A 223      14.782  33.374   8.049
ATOM    844  OD1 ASP A 223      15.941  32.937   7.820
ATOM    845  OD2 ASP A 223      13.738  32.778   7.675
ATOM    846  C   ASP A 223      15.524  36.633   9.928
ATOM    847  O   ASP A 223      14.815  36.826  10.919
ATOM    848  N   ASP A 224      16.057  37.627   9.189
ATOM    849  H   ASP A 224      16.634  37.423   8.403
ATOM    850  CA  ASP A 224      15.862  39.031   9.451
ATOM    851  CB  ASP A 224      16.825  39.924   8.634
ATOM    852  CG  ASP A 224      18.270  39.733   9.087
ATOM    853  OD1 ASP A 224      19.118  39.450   8.202
ATOM    854  OD2 ASP A 224      18.561  39.900  10.300
ATOM    855  C   ASP A 224      14.469  39.467   9.114
ATOM    856  O   ASP A 224      13.878  40.254   9.855
ATOM    857  N   GLU A 225      13.922  38.954   7.985
ATOM    858  H   GLU A 225      14.423  38.313   7.411
ATOM    859  CA  GLU A 225      12.598  39.298   7.532
ATOM    860  CB  GLU A 225      12.330  38.892   6.069
ATOM    861  CG  GLU A 225      13.115  39.738   5.051
ATOM    862  CD  GLU A 225      12.897  39.281   3.604
ATOM    863  OE1 GLU A 225      12.201  38.264   3.342
ATOM    864  OE2 GLU A 225      13.448  39.980   2.714
ATOM    865  C   GLU A 225      11.521  38.716   8.400
ATOM    866  O   GLU A 225      10.553  39.412   8.710
ATOM    867  N   MET A 226      11.675  37.432   8.804
ATOM    868  H   MET A 226      12.487  36.910   8.555
ATOM    869  CA  MET A 226      10.731  36.732   9.645
ATOM    870  CB  MET A 226      10.839  35.195   9.571
ATOM    871  CG  MET A 226      10.418  34.587   8.234
ATOM    872  SD  MET A 226      10.525  32.774   8.178
ATOM    873  CE  MET A 226      10.055  32.671   6.429
ATOM    874  C   MET A 226      10.879  37.094  11.095
ATOM    875  O   MET A 226      11.894  37.663  11.503
ATOM    876  N   ASP A 227       9.758  36.970  11.845
ATOM    877  H   ASP A 227       8.907  36.609  11.472
ATOM    878  CA  ASP A 227       9.748  37.257  13.250
ATOM    879  CB  ASP A 227       9.029  38.592  13.592
ATOM    880  CG  ASP A 227       9.085  38.997  15.075
ATOM    881  OD1 ASP A 227       9.596  38.250  15.953
ATOM    882  OD2 ASP A 227       8.593  40.123  15.342
ATOM    883  C   ASP A 227       8.996  36.111  13.866
ATOM    884  O   ASP A 227       7.811  35.911  13.585
ATOM    885  N   ASP A 228       9.712  35.310  14.685
ATOM    886  H   ASP A 228      10.673  35.491  14.884
ATOM    887  CA  ASP A 228       9.150  34.185  15.382
ATOM    888  CB  ASP A 228       9.668  32.793  14.906
ATOM    889  CG  ASP A 228      11.140  32.527  15.220
ATOM    890  OD1 ASP A 228      11.404  31.529  15.941
ATOM    891  OD2 ASP A 228      12.017  33.296  14.745
ATOM    892  C   ASP A 228       9.419  34.425  16.841
ATOM    893  O   ASP A 228      10.487  34.933  17.205
ATOM    894  N   GLU A 229       8.415  34.127  17.702
ATOM    895  H   GLU A 229       7.553  33.727  17.402
ATOM    896  CA  GLU A 229       8.568  34.365  19.111
ATOM    897  CB  GLU A 229       7.550  35.415  19.625
ATOM    898  CG  GLU A 229       7.758  36.836  19.068
ATOM    899  CD  GLU A 229       6.644  37.809  19.473
ATOM    900  OE1 GLU A 229       5.635  37.410  20.115
ATOM    901  OE2 GLU A 229       6.801  39.007  19.122
ATOM    902  C   GLU A 229       8.479  33.208  20.065
ATOM    903  O   GLU A 229       9.283  33.157  20.996
ATOM    904  N   ILE A 230       7.515  32.276  19.857
ATOM    905  H   ILE A 230       6.909  32.338  19.068
ATOM    906  CA  ILE A 230       7.244  31.167  20.751
ATOM    907  CB  ILE A 230       5.809  31.375  21.271
ATOM    908  CG2 ILE A 230       4.800  31.161  20.113
ATOM    909  CG1 ILE A 230       5.473  30.591  22.556
ATOM    910  CD1 ILE A 230       4.139  30.983  23.194
ATOM    911  C   ILE A 230       7.439  29.760  20.187
ATOM    912  O   ILE A 230       7.174  28.774  20.879
ATOM    913  N   ASP A 231       7.969  29.625  18.952
ATOM    914  H   ASP A 231       8.236  30.422  18.416
ATOM    915  CA  ASP A 231       8.111  28.349  18.281
ATOM    916  CB  ASP A 231       8.709  28.501  16.866
ATOM    917  CG  ASP A 231       7.697  29.107  15.888
ATOM    918  OD1 ASP A 231       6.477  29.204  16.191
ATOM    919  OD2 ASP A 231       8.156  29.486  14.783
ATOM    920  C   ASP A 231       8.870  27.247  18.965
ATOM    921  O   ASP A 231       8.416  26.101  18.914
ATOM    922  N   ASN A 232      10.011  27.551  19.623
ATOM    923  H   ASN A 232      10.362  28.482  19.656
ATOM    924  CA  ASN A 232      10.799  26.546  20.296
ATOM    925  CB  ASN A 232      12.195  27.082  20.701
ATOM    926  CG  ASN A 232      13.131  27.278  19.506
ATOM    927  OD1 ASN A 232      13.020  26.691  18.429
ATOM    928  ND2 ASN A 232      14.107  28.202  19.710
ATOM    929 1HD2 ASN A 232      14.763  28.412  18.985
ATOM    930 2HD2 ASN A 232      14.154  28.694  20.580
ATOM    931  C   ASN A 232      10.138  26.081  21.569
ATOM    932  O   ASN A 232       9.919  24.883  21.755
ATOM    933  N   ASN A 233       9.776  27.043  22.448
ATOM    934  H   ASN A 233       9.935  28.005  22.236
ATOM    935  CA  ASN A 233       9.161  26.821  23.737
ATOM    936  CB  ASN A 233      10.177  26.264  24.780
ATOM    937  CG  ASN A 233      11.392  27.197  24.927
ATOM    938  OD1 ASN A 233      11.373  28.308  25.456
ATOM    939  ND2 ASN A 233      12.532  26.706  24.383
ATOM    940 1HD2 ASN A 233      13.372  27.247  24.409
ATOM    941 2HD2 ASN A 233      12.518  25.820  23.921
ATOM    942  C   ASN A 233       8.556  28.104  24.241
ATOM    943  O   ASN A 233       8.869  29.178  23.719
ATOM    944  N   MET A 234       7.630  28.012  25.234
ATOM    945  H   MET A 234       7.368  27.145  25.650
ATOM    946  CA  MET A 234       7.037  29.208  25.784
ATOM    947  CB  MET A 234       5.624  28.986  26.359
ATOM    948  CG  MET A 234       4.903  30.256  26.828
ATOM    949  SD  MET A 234       3.185  29.987  27.354
ATOM    950  CE  MET A 234       2.856  31.704  27.839
ATOM    951  C   MET A 234       7.953  29.761  26.838
ATOM    952  O   MET A 234       8.537  30.830  26.650
ATOM    953  N   ASN A 235       8.321  28.872  27.782
ATOM    954  H   ASN A 235       7.945  27.950  27.766
ATOM    955  CA  ASN A 235       9.196  29.121  28.885
ATOM    956  CB  ASN A 235       8.637  28.574  30.233
ATOM    957  CG  ASN A 235       8.302  27.070  30.198
ATOM    958  OD1 ASN A 235       7.533  26.592  29.363
ATOM    959  ND2 ASN A 235       8.890  26.296  31.145
ATOM    960 1HD2 ASN A 235       8.714  25.312  31.162
ATOM    961 2HD2 ASN A 235       9.475  26.712  31.839
ATOM    962  C   ASN A 235      10.516  28.495  28.570
ATOM    963  O   ASN A 235      10.581  27.382  28.047
ATOM    964  N   ASN A 236      11.601  29.227  28.883
ATOM    965  H   ASN A 236      11.505  30.125  29.305
ATOM    966  CA  ASN A 236      12.957  28.797  28.655
ATOM    967  CB  ASN A 236      13.952  29.985  28.545
ATOM    968  CG  ASN A 236      14.083  30.763  29.857
ATOM    969  OD1 ASN A 236      13.118  31.284  30.417
ATOM    970  ND2 ASN A 236      15.334  30.824  30.377
ATOM    971 1HD2 ASN A 236      15.497  31.306  31.237
ATOM    972 2HD2 ASN A 236      16.094  30.383  29.899
ATOM    973  C   ASN A 236      13.436  27.830  29.711
ATOM    974  O   ASN A 236      14.518  27.257  29.567
ATOM    975  N   THR A 237      12.641  27.647  30.796
ATOM    976  H   THR A 237      11.776  28.134  30.879
ATOM    977  CA  THR A 237      12.956  26.788  31.908
ATOM    978  CB  THR A 237      11.905  26.870  33.002
ATOM    979  CG2 THR A 237      12.322  26.037  34.233
ATOM    980  OG1 THR A 237      11.767  28.222  33.418
ATOM    981  HG1 THR A 237      11.305  28.670  32.705
ATOM    982  C   THR A 237      13.139  25.363  31.454
ATOM    983  O   THR A 237      12.302  24.789  30.750
ATOM    984  N   GLY A 238      14.297  24.799  31.866
ATOM    985  H   GLY A 238      14.950  25.323  32.406
ATOM    986  CA  GLY A 238      14.709  23.458  31.569
ATOM    987  C   GLY A 238      15.316  23.375  30.200
ATOM    988  O   GLY A 238      15.545  24.378  29.522
ATOM    989  N   ASN A 239      15.628  22.128  29.801
ATOM    990  H   ASN A 239      15.438  21.343  30.384
ATOM    991  CA  ASN A 239      16.185  21.810  28.517
ATOM    992  CB  ASN A 239      17.239  20.677  28.573
ATOM    993  CG  ASN A 239      16.655  19.353  29.063
ATOM    994  OD1 ASN A 239      15.592  18.870  28.675
ATOM    995  ND2 ASN A 239      17.430  18.700  29.965
ATOM    996 1HD2 ASN A 239      17.141  17.811  30.319
ATOM    997 2HD2 ASN A 239      18.301  19.095  30.260
ATOM    998  C   ASN A 239      15.095  21.562  27.507
ATOM    999  O   ASN A 239      13.932  21.366  27.878
ATOM   1000  N   THR A 240      15.437  21.665  26.199
ATOM   1001  H   THR A 240      16.360  21.886  25.893
ATOM   1002  CA  THR A 240      14.460  21.439  25.168
ATOM   1003  CB  THR A 240      14.596  22.405  24.006
ATOM   1004  CG2 THR A 240      14.326  23.835  24.508
ATOM   1005  OG1 THR A 240      15.897  22.335  23.435
ATOM   1006  HG1 THR A 240      15.805  22.681  22.542
ATOM   1007  C   THR A 240      14.493  20.025  24.651
ATOM   1008  O   THR A 240      13.499  19.307  24.760
ATOM   1009  N   ASN A 241      15.663  19.588  24.122
ATOM   1010  H   ASN A 241      16.457  20.188  24.055
ATOM   1011  CA  ASN A 241      15.834  18.268  23.569
ATOM   1012  CB  ASN A 241      16.682  18.249  22.279
ATOM   1013  CG  ASN A 241      15.897  18.924  21.158
ATOM   1014  OD1 ASN A 241      14.891  18.410  20.671
ATOM   1015  ND2 ASN A 241      16.365  20.128  20.739
ATOM   1016 1HD2 ASN A 241      15.886  20.625  20.016
ATOM   1017 2HD2 ASN A 241      17.197  20.511  21.143
ATOM   1018  C   ASN A 241      16.427  17.291  24.532
ATOM   1019  O   ASN A 241      16.279  16.091  24.319
ATOM   1020  N   THR A 242      17.077  17.789  25.613
ATOM   1021  H   THR A 242      17.141  18.776  25.730
ATOM   1022  CA  THR A 242      17.736  17.041  26.663
ATOM   1023  CB  THR A 242      16.991  15.844  27.249
ATOM   1024  CG2 THR A 242      17.744  15.341  28.497
ATOM   1025  OG1 THR A 242      15.693  16.229  27.676
ATOM   1026  HG1 THR A 242      15.215  15.408  27.821
ATOM   1027  C   THR A 242      19.096  16.641  26.163
ATOM   1028  O   THR A 242      19.264  15.757  25.318
ATOM   1029  N   SER A 243      20.103  17.319  26.741
ATOM   1030  H   SER A 243      19.916  18.012  27.433
ATOM   1031  CA  SER A 243      21.498  17.167  26.445
ATOM   1032  CB  SER A 243      22.190  18.552  26.359
ATOM   1033  OG  SER A 243      22.040  19.273  27.576
ATOM   1034  HG  SER A 243      22.766  18.988  28.137
ATOM   1035  C   SER A 243      22.171  16.271  27.461
ATOM   1036  O   SER A 243      23.335  16.477  27.816
ATOM   1037  N   GLU A 244      21.434  15.240  27.954
ATOM   1038  H   GLU A 244      20.501  15.084  27.640
ATOM   1039  CA  GLU A 244      21.904  14.293  28.939
ATOM   1040  CB  GLU A 244      20.835  13.228  29.293
ATOM   1041  CG  GLU A 244      21.124  12.361  30.530
ATOM   1042  CD  GLU A 244      19.893  11.520  30.868
ATOM   1043  OE1 GLU A 244      18.800  12.104  31.095
ATOM   1044  OE2 GLU A 244      20.023  10.269  30.910
ATOM   1045  C   GLU A 244      23.163  13.612  28.461
ATOM   1046  O   GLU A 244      23.280  13.193  27.308
ATOM   1047  N   LYS A 245      24.125  13.504  29.402
ATOM   1048  H   LYS A 245      23.947  13.844  30.322
ATOM   1049  CA  LYS A 245      25.447  12.948  29.233
ATOM   1050  CB  LYS A 245      26.286  13.056  30.522
ATOM   1051  CG  LYS A 245      26.705  14.487  30.881
ATOM   1052  CD  LYS A 245      27.685  14.583  32.055
ATOM   1053  CE  LYS A 245      27.058  14.265  33.416
ATOM   1054  NZ  LYS A 245      28.018  14.543  34.503
ATOM   1055  HZ1 LYS A 245      28.341  15.526  34.438
ATOM   1056  HZ2 LYS A 245      27.549  14.398  35.417
ATOM   1057  HZ3 LYS A 245      28.836  13.909  34.438
ATOM   1058  C   LYS A 245      25.478  11.508  28.804
ATOM   1059  O   LYS A 245      26.464  11.082  28.197
ATOM   1060  N   ASN A 246      24.411  10.742  29.131
ATOM   1061  H   ASN A 246      23.642  11.136  29.628
ATOM   1062  CA  ASN A 246      24.274   9.342  28.819
ATOM   1063  CB  ASN A 246      23.048   8.678  29.490
ATOM   1064  CG  ASN A 246      23.240   8.536  31.003
ATOM   1065  OD1 ASN A 246      24.342   8.507  31.551
ATOM   1066  ND2 ASN A 246      22.093   8.431  31.723
ATOM   1067 1HD2 ASN A 246      22.134   8.328  32.716
ATOM   1068 2HD2 ASN A 246      21.206   8.507  31.267
ATOM   1069  C   ASN A 246      24.211   8.997  27.358
ATOM   1070  O   ASN A 246      23.580   9.679  26.548
ATOM   1071  N   ASN A 247      24.877   7.863  27.032
ATOM   1072  H   ASN A 247      25.357   7.364  27.751
ATOM   1073  CA  ASN A 247      25.008   7.243  25.727
ATOM   1074  CB  ASN A 247      26.024   6.078  25.726
ATOM   1075  CG  ASN A 247      27.414   6.607  26.069
ATOM   1076  OD1 ASN A 247      27.756   6.791  27.237
ATOM   1077  ND2 ASN A 247      28.248   6.844  25.025
ATOM   1078 1HD2 ASN A 247      29.173   7.186  25.188
ATOM   1079 2HD2 ASN A 247      27.938   6.670  24.090
ATOM   1080  C   ASN A 247      23.689   6.690  25.247
ATOM   1081  O   ASN A 247      23.505   6.448  24.052
ATOM   1082  N   ARG A 248      22.744   6.495  26.198
ATOM   1083  H   ARG A 248      22.974   6.698  27.146
ATOM   1084  CA  ARG A 248      21.401   5.989  26.038
ATOM   1085  CB  ARG A 248      20.659   5.996  27.387
ATOM   1086  CG  ARG A 248      21.193   4.987  28.402
ATOM   1087  CD  ARG A 248      20.567   5.147  29.785
ATOM   1088  NE  ARG A 248      21.254   4.187  30.698
ATOM   1089  HE  ARG A 248      21.844   3.483  30.301
ATOM   1090  CZ  ARG A 248      21.103   4.244  32.059
ATOM   1091  NH1 ARG A 248      20.323   5.193  32.659
ATOM   1092 1HH1 ARG A 248      19.840   5.873  32.108
ATOM   1093 2HH1 ARG A 248      20.227   5.213  33.654
ATOM   1094  NH2 ARG A 248      21.753   3.326  32.831
ATOM   1095 1HH2 ARG A 248      22.331   2.629  32.407
ATOM   1096 2HH2 ARG A 248      21.661   3.344  33.827
ATOM   1097  C   ARG A 248      20.592   6.875  25.123
ATOM   1098  O   ARG A 248      19.647   6.387  24.500
ATOM   1099  N   ASP A 249      20.974   8.181  25.013
ATOM   1100  H   ASP A 249      21.763   8.517  25.523
ATOM   1101  CA  ASP A 249      20.332   9.201  24.216
ATOM   1102  CB  ASP A 249      20.371   8.904  22.684
ATOM   1103  CG  ASP A 249      20.121  10.146  21.823
ATOM   1104  OD1 ASP A 249      20.244  11.299  22.316
ATOM   1105  OD2 ASP A 249      19.812   9.945  20.620
ATOM   1106  C   ASP A 249      18.940   9.430  24.747
ATOM   1107  O   ASP A 249      17.930   9.332  24.043
ATOM   1108  N   ASN A 250      18.894   9.729  26.069
ATOM   1109  H   ASN A 250      19.725   9.807  26.613
ATOM   1110  CA  ASN A 250      17.675   9.969  26.784
ATOM   1111  CB  ASN A 250      17.819   9.700  28.305
ATOM   1112  CG  ASN A 250      16.490   9.793  29.070
ATOM   1113  OD1 ASN A 250      15.378   9.704  28.549
ATOM   1114  ND2 ASN A 250      16.624  10.019  30.402
ATOM   1115 1HD2 ASN A 250      15.813  10.104  30.980
ATOM   1116 2HD2 ASN A 250      17.534  10.159  30.797
ATOM   1117  C   ASN A 250      17.262  11.393  26.536
ATOM   1118  O   ASN A 250      17.535  12.311  27.313
ATOM   1119  N   ILE A 251      16.613  11.579  25.370
ATOM   1120  H   ILE A 251      16.475  10.815  24.744
ATOM   1121  CA  ILE A 251      16.084  12.840  24.929
ATOM   1122  CB  ILE A 251      16.012  13.013  23.418
ATOM   1123  CG2 ILE A 251      17.461  13.034  22.896
ATOM   1124  CG1 ILE A 251      15.088  12.009  22.706
ATOM   1125  CD1 ILE A 251      14.849  12.379  21.241
ATOM   1126  C   ILE A 251      14.747  13.074  25.595
ATOM   1127  O   ILE A 251      14.257  12.216  26.336
ATOM   1128  N   SER A 252      14.156  14.280  25.396
ATOM   1129  H   SER A 252      14.587  14.983  24.834
ATOM   1130  CA  SER A 252      12.884  14.616  25.982
ATOM   1131  CB  SER A 252      12.440  16.073  25.719
ATOM   1132  OG  SER A 252      11.167  16.335  26.301
ATOM   1133  HG  SER A 252      11.319  17.026  26.951
ATOM   1134  C   SER A 252      11.811  13.697  25.464
ATOM   1135  O   SER A 252      11.661  13.473  24.262
ATOM   1136  N   ASN A 253      11.052  13.138  26.428
ATOM   1137  H   ASN A 253      11.231  13.340  27.387
ATOM   1138  CA  ASN A 253       9.958  12.233  26.198
ATOM   1139  CB  ASN A 253       9.510  11.468  27.461
ATOM   1140  CG  ASN A 253      10.521  10.388  27.853
ATOM   1141  OD1 ASN A 253      11.367   9.918  27.092
ATOM   1142  ND2 ASN A 253      10.403   9.943  29.130
ATOM   1143 1HD2 ASN A 253      11.018   9.232  29.470
ATOM   1144 2HD2 ASN A 253       9.691  10.316  29.726
ATOM   1145  C   ASN A 253       8.758  12.949  25.647
ATOM   1146  O   ASN A 253       7.876  12.308  25.072
ATOM   1147  N   ASN A 254       8.688  14.289  25.843
ATOM   1148  H   ASN A 254       9.425  14.790  26.295
ATOM   1149  CA  ASN A 254       7.588  15.096  25.393
ATOM   1150  CB  ASN A 254       7.630  16.515  26.025
ATOM   1151  CG  ASN A 254       6.489  17.408  25.546
ATOM   1152  OD1 ASN A 254       6.725  18.368  24.814
ATOM   1153  ND2 ASN A 254       5.232  17.084  25.941
ATOM   1154 1HD2 ASN A 254       4.453  17.620  25.622
ATOM   1155 2HD2 ASN A 254       5.080  16.337  26.586
ATOM   1156  C   ASN A 254       7.464  15.171  23.900
ATOM   1157  O   ASN A 254       8.418  15.490  23.195
ATOM   1158  N   ASN A 255       6.253  14.803  23.431
ATOM   1159  H   ASN A 255       5.546  14.507  24.072
ATOM   1160  CA  ASN A 255       5.819  14.826  22.056
ATOM   1161  CB  ASN A 255       6.636  13.976  21.032
ATOM   1162  CG  ASN A 255       6.577  12.479  21.271
ATOM   1163  OD1 ASN A 255       6.022  11.990  22.249
ATOM   1164  ND2 ASN A 255       7.058  11.720  20.257
ATOM   1165 1HD2 ASN A 255       6.968  10.726  20.290
ATOM   1166 2HD2 ASN A 255       7.471  12.155  19.458
ATOM   1167  C   ASN A 255       4.334  14.480  22.078
ATOM   1168  O   ASN A 255       3.617  14.901  22.993
ATOM   1169  N   ASN A 256       3.826  13.736  21.053
ATOM   1170  H   ASN A 256       4.382  13.427  20.287
ATOM   1171  CA  ASN A 256       2.456  13.326  20.964
ATOM   1172  CB  ASN A 256       2.041  13.037  19.494
ATOM   1173  CG  ASN A 256       0.554  12.690  19.326
ATOM   1174  OD1 ASN A 256      -0.301  12.846  20.199
ATOM   1175  ND2 ASN A 256       0.229  12.185  18.107
ATOM   1176 1HD2 ASN A 256      -0.710  11.903  17.915
ATOM   1177 2HD2 ASN A 256       0.930  12.091  17.400
ATOM   1178  C   ASN A 256       2.284  12.098  21.826
ATOM   1179  O   ASN A 256       2.437  10.952  21.400
ATOM   1180  N   ASN A 257       1.972  12.388  23.105
ATOM   1181  H   ASN A 257       1.927  13.349  23.370
ATOM   1182  CA  ASN A 257       1.684  11.503  24.205
ATOM   1183  CB  ASN A 257       0.308  10.801  24.018
ATOM   1184  CG  ASN A 257      -0.836  11.819  24.040
ATOM   1185  OD1 ASN A 257      -0.770  12.897  24.629
ATOM   1186  ND2 ASN A 257      -1.952  11.461  23.356
ATOM   1187 1HD2 ASN A 257      -2.738  12.079  23.323
ATOM   1188 2HD2 ASN A 257      -1.988  10.582  22.880
ATOM   1189  C   ASN A 257       2.715  10.479  24.629
ATOM   1190  O   ASN A 257       2.366   9.550  25.364
ATOM   1191  N   ASN A 258       4.013  10.625  24.243
ATOM   1192  H   ASN A 258       4.328  11.364  23.651
ATOM   1193  CA  ASN A 258       5.018   9.673  24.689
ATOM   1194  CB  ASN A 258       6.252   9.461  23.786
ATOM   1195  CG  ASN A 258       5.865   8.730  22.496
ATOM   1196  OD1 ASN A 258       4.865   8.022  22.377
ATOM   1197  ND2 ASN A 258       6.723   8.914  21.460
ATOM   1198 1HD2 ASN A 258       6.551   8.469  20.581
ATOM   1199 2HD2 ASN A 258       7.529   9.493  21.580
ATOM   1200  C   ASN A 258       5.490  10.030  26.070
ATOM   1201  O   ASN A 258       6.068   9.195  26.767
ATOM   1202  N   ASN A 259       5.281  11.305  26.478
ATOM   1203  H   ASN A 259       4.830  11.962  25.880
ATOM   1204  CA  ASN A 259       5.624  11.806  27.782
ATOM   1205  CB  ASN A 259       5.742  13.349  27.878
ATOM   1206  CG  ASN A 259       4.468  14.089  27.489
ATOM   1207  OD1 ASN A 259       3.945  13.942  26.384
ATOM   1208  ND2 ASN A 259       3.979  14.955  28.414
ATOM   1209 1HD2 ASN A 259       3.158  15.488  28.207
ATOM   1210 2HD2 ASN A 259       4.452  15.079  29.285
ATOM   1211  C   ASN A 259       4.692  11.272  28.833
ATOM   1212  O   ASN A 259       3.677  10.638  28.531
ATOM   1213  N   ASN A 260       5.061  11.504  30.112
ATOM   1214  H   ASN A 260       5.898  12.007  30.315
ATOM   1215  CA  ASN A 260       4.330  11.067  31.277
ATOM   1216  CB  ASN A 260       5.055  11.443  32.600
ATOM   1217  CG  ASN A 260       5.165  12.961  32.789
ATOM   1218  OD1 ASN A 260       5.686  13.691  31.946
ATOM   1219  ND2 ASN A 260       4.633  13.458  33.933
ATOM   1220 1HD2 ASN A 260       4.646  14.443  34.103
ATOM   1221 2HD2 ASN A 260       4.199  12.843  34.593
ATOM   1222  C   ASN A 260       2.906  11.575  31.316
ATOM   1223  O   ASN A 260       2.032  10.877  31.835
ATOM   1224  N   ASN A 261       2.653  12.795  30.779
ATOM   1225  H   ASN A 261       3.372  13.342  30.360
ATOM   1226  CA  ASN A 261       1.332  13.377  30.755
ATOM   1227  CB  ASN A 261       1.246  14.802  31.333
ATOM   1228  CG  ASN A 261       1.648  14.813  32.803
ATOM   1229  OD1 ASN A 261       1.014  14.207  33.666
ATOM   1230  ND2 ASN A 261       2.757  15.536  33.101
ATOM   1231 1HD2 ASN A 261       3.091  15.570  34.042
ATOM   1232 2HD2 ASN A 261       3.264  16.004  32.377
ATOM   1233  C   ASN A 261       0.791  13.449  29.358
ATOM   1234  O   ASN A 261       1.540  13.429  28.380
ATOM   1235  N   LYS A 262      -0.557  13.474  29.248
ATOM   1236  H   LYS A 262      -1.143  13.453  30.054
ATOM   1237  CA  LYS A 262      -1.246  13.559  27.990
ATOM   1238  CB  LYS A 262      -2.684  12.997  28.100
ATOM   1239  CG  LYS A 262      -3.486  12.929  26.796
ATOM   1240  CD  LYS A 262      -4.808  12.177  26.934
ATOM   1241  CE  LYS A 262      -5.598  12.085  25.629
ATOM   1242  NZ  LYS A 262      -6.809  11.267  25.835
ATOM   1243  HZ1 LYS A 262      -6.536  10.311  26.131
ATOM   1244  HZ2 LYS A 262      -7.402  11.697  26.570
ATOM   1245  HZ3 LYS A 262      -7.346  11.210  24.950
ATOM   1246  C   LYS A 262      -1.289  14.988  27.488
ATOM   1247  O   LYS A 262      -1.104  15.236  26.295
ATOM   1248  N   ARG A 263      -1.542  15.956  28.401
ATOM   1249  H   ARG A 263      -1.685  15.738  29.363
ATOM   1250  CA  ARG A 263      -1.654  17.353  28.058
ATOM   1251  CB  ARG A 263      -2.842  18.034  28.767
ATOM   1252  CG  ARG A 263      -4.225  17.518  28.339
ATOM   1253  CD  ARG A 263      -4.717  18.066  26.992
ATOM   1254  NE  ARG A 263      -4.173  17.200  25.900
ATOM   1255  HE  ARG A 263      -3.924  16.256  26.115
ATOM   1256  CZ  ARG A 263      -4.025  17.656  24.616
ATOM   1257  NH1 ARG A 263      -4.342  18.937  24.257
ATOM   1258 1HH1 ARG A 263      -4.702  19.580  24.932
ATOM   1259 2HH1 ARG A 263      -4.228  19.237  23.310
ATOM   1260  NH2 ARG A 263      -3.541  16.804  23.665
ATOM   1261 1HH2 ARG A 263      -3.337  15.853  23.893
ATOM   1262 2HH2 ARG A 263      -3.446  17.113  22.719
ATOM   1263  C   ARG A 263      -0.459  18.245  28.234
ATOM   1264  O   ARG A 263      -0.409  19.301  27.597
ATOM   1265  N   THR A 264       0.516  17.864  29.095
ATOM   1266  H   THR A 264       0.456  17.015  29.612
ATOM   1267  CA  THR A 264       1.692  18.668  29.346
ATOM   1268  CB  THR A 264       2.452  18.157  30.559
ATOM   1269  CG2 THR A 264       3.730  18.970  30.857
ATOM   1270  OG1 THR A 264       1.592  18.189  31.690
ATOM   1271  HG1 THR A 264       2.024  17.664  32.369
ATOM   1272  C   THR A 264       2.587  18.674  28.134
ATOM   1273  O   THR A 264       3.018  17.614  27.673
ATOM   1274  N   LYS A 265       2.845  19.891  27.583
ATOM   1275  H   LYS A 265       2.477  20.734  27.971
ATOM   1276  CA  LYS A 265       3.708  20.021  26.441
ATOM   1277  CB  LYS A 265       2.981  20.490  25.161
ATOM   1278  CG  LYS A 265       2.604  19.340  24.211
ATOM   1279  CD  LYS A 265       1.340  18.550  24.565
ATOM   1280  CE  LYS A 265       1.093  17.365  23.628
ATOM   1281  NZ  LYS A 265      -0.159  16.666  23.988
ATOM   1282  HZ1 LYS A 265      -0.109  16.288  24.956
ATOM   1283  HZ2 LYS A 265      -0.949  17.335  23.912
ATOM   1284  HZ3 LYS A 265      -0.315  15.884  23.323
ATOM   1285  C   LYS A 265       4.862  20.902  26.819
ATOM   1286  O   LYS A 265       5.904  20.373  27.210
ATOM   1287  N   LYS A 266       4.698  22.254  26.739
ATOM   1288  H   LYS A 266       3.844  22.656  26.416
ATOM   1289  CA  LYS A 266       5.715  23.206  27.143
ATOM   1290  CB  LYS A 266       5.460  24.651  26.605
ATOM   1291  CG  LYS A 266       4.137  25.373  26.946
ATOM   1292  CD  LYS A 266       4.091  26.236  28.220
ATOM   1293  CE  LYS A 266       2.707  26.832  28.497
ATOM   1294  NZ  LYS A 266       2.658  27.518  29.811
ATOM   1295  HZ1 LYS A 266       2.397  28.515  29.672
ATOM   1296  HZ2 LYS A 266       1.935  27.073  30.411
ATOM   1297  HZ3 LYS A 266       3.581  27.471  30.286
ATOM   1298  C   LYS A 266       5.706  23.152  28.647
ATOM   1299  O   LYS A 266       6.754  23.120  29.292
ATOM   1300  N   ASN A 267       4.471  23.137  29.196
ATOM   1301  H   ASN A 267       3.681  23.188  28.590
ATOM   1302  CA  ASN A 267       4.139  23.026  30.581
ATOM   1303  CB  ASN A 267       4.505  24.250  31.469
ATOM   1304  CG  ASN A 267       4.316  23.863  32.935
ATOM   1305  OD1 ASN A 267       4.949  22.947  33.461
ATOM   1306  ND2 ASN A 267       3.394  24.582  33.623
ATOM   1307 1HD2 ASN A 267       3.223  24.380  34.588
ATOM   1308 2HD2 ASN A 267       2.891  25.318  33.172
ATOM   1309  C   ASN A 267       2.654  22.781  30.489
ATOM   1310  O   ASN A 267       2.237  21.659  30.219
ATOM   1311  N   SER A 268       1.826  23.834  30.627
ATOM   1312  H   SER A 268       2.172  24.751  30.804
ATOM   1313  CA  SER A 268       0.394  23.777  30.568
ATOM   1314  CB  SER A 268      -0.230  24.990  31.295
ATOM   1315  OG  SER A 268       0.109  26.199  30.630
ATOM   1316  HG  SER A 268      -0.378  26.891  31.087
ATOM   1317  C   SER A 268      -0.168  23.650  29.171
ATOM   1318  O   SER A 268       0.547  23.737  28.170
ATOM   1319  N   LYS A 269      -1.506  23.445  29.122
ATOM   1320  H   LYS A 269      -2.010  23.381  29.981
ATOM   1321  CA  LYS A 269      -2.359  23.291  27.964
ATOM   1322  CB  LYS A 269      -3.836  23.101  28.365
ATOM   1323  CG  LYS A 269      -4.185  21.806  29.097
ATOM   1324  CD  LYS A 269      -5.671  21.737  29.458
ATOM   1325  CE  LYS A 269      -6.091  20.469  30.200
ATOM   1326  NZ  LYS A 269      -7.534  20.526  30.509
ATOM   1327  HZ1 LYS A 269      -7.813  19.677  31.036
ATOM   1328  HZ2 LYS A 269      -7.731  21.365  31.086
ATOM   1329  HZ3 LYS A 269      -8.082  20.578  29.630
ATOM   1330  C   LYS A 269      -2.361  24.523  27.087
ATOM   1331  O   LYS A 269      -2.827  24.468  25.946
ATOM   1332  N   GLU A 270      -1.850  25.664  27.614
ATOM   1333  H   GLU A 270      -1.501  25.676  28.546
ATOM   1334  CA  GLU A 270      -1.780  26.938  26.946
ATOM   1335  CB  GLU A 270      -1.036  27.985  27.786
ATOM   1336  CG  GLU A 270      -1.781  28.475  29.031
ATOM   1337  CD  GLU A 270      -0.864  29.331  29.915
ATOM   1338  OE1 GLU A 270      -1.417  29.893  30.894
ATOM   1339  OE2 GLU A 270       0.372  29.429  29.677
ATOM   1340  C   GLU A 270      -1.030  26.861  25.649
ATOM   1341  O   GLU A 270      -1.472  27.468  24.671
ATOM   1342  N   SER A 271       0.100  26.117  25.608
ATOM   1343  H   SER A 271       0.438  25.600  26.391
ATOM   1344  CA  SER A 271       0.848  26.006  24.389
ATOM   1345  CB  SER A 271       2.099  26.920  24.365
ATOM   1346  OG  SER A 271       2.819  26.817  23.143
ATOM   1347  HG  SER A 271       3.575  27.403  23.234
ATOM   1348  C   SER A 271       1.237  24.574  24.154
ATOM   1349  O   SER A 271       1.518  23.810  25.081
ATOM   1350  N   ALA A 272       1.212  24.202  22.857
ATOM   1351  H   ALA A 272       0.970  24.871  22.159
ATOM   1352  CA  ALA A 272       1.557  22.904  22.339
ATOM   1353  CB  ALA A 272       0.758  22.559  21.065
ATOM   1354  C   ALA A 272       3.040  22.864  22.033
ATOM   1355  O   ALA A 272       3.780  23.762  22.433
ATOM   1356  N   GLN A 273       3.527  21.745  21.435
ATOM   1357  H   GLN A 273       2.926  20.987  21.195
ATOM   1358  CA  GLN A 273       4.902  21.573  21.017
ATOM   1359  CB  GLN A 273       5.789  20.630  21.858
ATOM   1360  CG  GLN A 273       6.108  21.215  23.234
ATOM   1361  CD  GLN A 273       7.074  22.388  23.051
ATOM   1362  OE1 GLN A 273       8.108  22.306  22.389
ATOM   1363  NE2 GLN A 273       6.683  23.558  23.613
ATOM   1364 1HE2 GLN A 273       7.250  24.373  23.506
ATOM   1365 2HE2 GLN A 273       5.793  23.619  24.065
ATOM   1366  C   GLN A 273       4.941  21.158  19.579
ATOM   1367  O   GLN A 273       3.967  20.599  19.067
ATOM   1368  N   LYS A 274       6.061  21.479  18.878
ATOM   1369  H   LYS A 274       6.843  21.940  19.289
ATOM   1370  CA  LYS A 274       6.157  21.147  17.484
ATOM   1371  CB  LYS A 274       7.040  22.165  16.719
ATOM   1372  CG  LYS A 274       7.142  21.956  15.204
ATOM   1373  CD  LYS A 274       7.969  23.027  14.491
ATOM   1374  CE  LYS A 274       8.077  22.809  12.981
ATOM   1375  NZ  LYS A 274       8.835  23.914  12.360
ATOM   1376  HZ1 LYS A 274       8.837  23.786  11.330
ATOM   1377  HZ2 LYS A 274       8.374  24.815  12.588
ATOM   1378  HZ3 LYS A 274       9.815  23.928  12.706
ATOM   1379  C   LYS A 274       6.596  19.724  17.237
ATOM   1380  O   LYS A 274       5.811  18.967  16.663
ATOM   1381  N   TYR A 275       7.824  19.316  17.668
ATOM   1382  H   TYR A 275       8.459  19.922  18.140
ATOM   1383  CA  TYR A 275       8.256  17.955  17.453
ATOM   1384  CB  TYR A 275       9.063  17.718  16.126
ATOM   1385  CG  TYR A 275      10.219  18.647  15.845
ATOM   1386  CD1 TYR A 275      11.529  18.375  16.261
ATOM   1387  CE1 TYR A 275      12.583  19.247  15.970
ATOM   1388  CZ  TYR A 275      12.336  20.410  15.237
ATOM   1389  OH  TYR A 275      13.389  21.301  14.933
ATOM   1390  HH  TYR A 275      14.197  20.948  15.316
ATOM   1391  CE2 TYR A 275      11.042  20.690  14.797
ATOM   1392  CD2 TYR A 275      10.002  19.807  15.098
ATOM   1393  C   TYR A 275       8.907  17.272  18.620
ATOM   1394  O   TYR A 275       8.310  16.369  19.208
ATOM   1395  N   LYS A 276      10.140  17.710  18.986
ATOM   1396  H   LYS A 276      10.555  18.481  18.513
ATOM   1397  CA  LYS A 276      10.962  17.182  20.055
ATOM   1398  CB  LYS A 276      10.440  17.318  21.503
ATOM   1399  CG  LYS A 276      10.373  18.734  22.073
ATOM   1400  CD  LYS A 276       9.937  18.713  23.538
ATOM   1401  CE  LYS A 276       9.770  20.084  24.185
ATOM   1402  NZ  LYS A 276       9.200  19.924  25.537
ATOM   1403  HZ1 LYS A 276       8.258  19.482  25.464
ATOM   1404  HZ2 LYS A 276       9.825  19.320  26.105
ATOM   1405  HZ3 LYS A 276       9.119  20.852  25.995
ATOM   1406  C   LYS A 276      11.478  15.775  19.863
ATOM   1407  O   LYS A 276      12.678  15.558  20.026
ATOM   1408  N   TYR A 277      10.580  14.784  19.622
ATOM   1409  H   TYR A 277       9.607  14.987  19.566
ATOM   1410  CA  TYR A 277      10.947  13.403  19.410
ATOM   1411  CB  TYR A 277      10.492  12.484  20.600
ATOM   1412  CG  TYR A 277      10.750  11.001  20.410
ATOM   1413  CD1 TYR A 277      12.029  10.444  20.526
ATOM   1414  CE1 TYR A 277      12.244   9.072  20.346
ATOM   1415  CZ  TYR A 277      11.168   8.228  20.052
ATOM   1416  OH  TYR A 277      11.375   6.843  19.869
ATOM   1417  HH  TYR A 277      12.317   6.674  19.960
ATOM   1418  CE2 TYR A 277       9.883   8.760  19.944
ATOM   1419  CD2 TYR A 277       9.687  10.131  20.126
ATOM   1420  C   TYR A 277      10.393  12.838  18.126
ATOM   1421  O   TYR A 277      11.094  12.084  17.444
ATOM   1422  N   SER A 278       9.145  13.218  17.747
ATOM   1423  H   SER A 278       8.607  13.880  18.262
ATOM   1424  CA  SER A 278       8.527  12.644  16.579
ATOM   1425  CB  SER A 278       6.990  12.828  16.554
ATOM   1426  OG  SER A 278       6.409  12.219  15.406
ATOM   1427  HG  SER A 278       5.464  12.383  15.469
ATOM   1428  C   SER A 278       9.102  13.080  15.265
ATOM   1429  O   SER A 278       9.058  14.254  14.890
ATOM   1430  N   SER A 279       9.647  12.084  14.535
ATOM   1431  H   SER A 279       9.678  11.142  14.863
ATOM   1432  CA  SER A 279      10.209  12.305  13.233
ATOM   1433  CB  SER A 279      11.530  11.554  13.007
ATOM   1434  OG  SER A 279      11.345  10.151  13.089
ATOM   1435  HG  SER A 279      12.180   9.762  12.817
ATOM   1436  C   SER A 279       9.211  11.896  12.179
ATOM   1437  O   SER A 279       9.306  12.342  11.034
ATOM   1438  N   GLY A 280       8.177  11.112  12.589
ATOM   1439  H   GLY A 280       8.111  10.817  13.539
ATOM   1440  CA  GLY A 280       7.124  10.604  11.745
ATOM   1441  C   GLY A 280       6.190  11.681  11.260
ATOM   1442  O   GLY A 280       5.314  11.410  10.438
ATOM   1443  N   LEU A 281       6.316  12.907  11.815
ATOM   1444  H   LEU A 281       6.992  13.083  12.526
ATOM   1445  CA  LEU A 281       5.524  14.046  11.437
ATOM   1446  CB  LEU A 281       5.463  15.126  12.540
ATOM   1447  CG  LEU A 281       4.739  14.726  13.842
ATOM   1448  CD1 LEU A 281       4.877  15.833  14.899
ATOM   1449  CD2 LEU A 281       3.272  14.336  13.596
ATOM   1450  C   LEU A 281       6.068  14.736  10.215
ATOM   1451  O   LEU A 281       5.310  15.345   9.459
ATOM   1452  N   HIS A 282       7.387  14.595   9.953
ATOM   1453  H   HIS A 282       7.970  13.985  10.493
ATOM   1454  CA  HIS A 282       8.062  15.259   8.865
ATOM   1455  CB  HIS A 282       9.400  15.819   9.389
ATOM   1456  CG  HIS A 282       9.195  16.845  10.473
ATOM   1457  ND1 HIS A 282       8.633  18.087  10.279
ATOM   1458  CE1 HIS A 282       8.577  18.686  11.495
ATOM   1459  NE2 HIS A 282       9.063  17.919  12.454
ATOM   1460  CD2 HIS A 282       9.453  16.760  11.808
ATOM   1461  C   HIS A 282       8.288  14.254   7.768
ATOM   1462  O   HIS A 282       9.333  14.239   7.111
ATOM   1463  N   GLY A 283       7.251  13.413   7.517
ATOM   1464  H   GLY A 283       6.399  13.473   8.030
ATOM   1465  CA  GLY A 283       7.309  12.325   6.580
ATOM   1466  C   GLY A 283       8.047  11.335   7.424
ATOM   1467  O   GLY A 283       7.595  11.026   8.528
ATOM   1468  N   VAL A 284       9.145  10.763   6.902
ATOM   1469  H   VAL A 284       9.488  10.986   5.992
ATOM   1470  CA  VAL A 284       9.941   9.868   7.703
ATOM   1471  CB  VAL A 284       9.965   8.396   7.268
ATOM   1472  CG1 VAL A 284       8.546   7.825   7.410
ATOM   1473  CG2 VAL A 284      10.523   8.174   5.850
ATOM   1474  C   VAL A 284      11.329  10.462   7.734
ATOM   1475  O   VAL A 284      11.973  10.487   8.783
ATOM   1476  N   GLY A 285      11.760  11.036   6.582
ATOM   1477  H   GLY A 285      11.179  11.046   5.772
ATOM   1478  CA  GLY A 285      13.040  11.643   6.364
ATOM   1479  C   GLY A 285      13.949  10.666   5.666
ATOM   1480  O   GLY A 285      13.880   9.454   5.885
ATOM   1481  N   LEU A 286      14.894  11.219   4.857
ATOM   1482  H   LEU A 286      14.936  12.208   4.744
ATOM   1483  CA  LEU A 286      15.897  10.490   4.095
ATOM   1484  CB  LEU A 286      16.856  11.385   3.275
ATOM   1485  CG  LEU A 286      16.272  12.107   2.053
ATOM   1486  CD1 LEU A 286      17.295  13.087   1.458
ATOM   1487  CD2 LEU A 286      15.795  11.097   0.994
ATOM   1488  C   LEU A 286      16.802   9.726   5.017
ATOM   1489  O   LEU A 286      17.406   8.732   4.614
ATOM   1490  N   SER A 287      16.899  10.196   6.279
ATOM   1491  H   SER A 287      16.396  11.012   6.551
ATOM   1492  CA  SER A 287      17.669   9.620   7.337
ATOM   1493  CB  SER A 287      17.674  10.536   8.569
ATOM   1494  OG  SER A 287      16.354  10.743   9.047
ATOM   1495  HG  SER A 287      16.441  11.384   9.755
ATOM   1496  C   SER A 287      17.161   8.252   7.692
ATOM   1497  O   SER A 287      17.957   7.379   8.033
ATOM   1498  N   VAL A 288      15.824   8.028   7.603
ATOM   1499  H   VAL A 288      15.198   8.734   7.275
ATOM   1500  CA  VAL A 288      15.216   6.750   7.883
ATOM   1501  CB  VAL A 288      13.707   6.840   8.022
ATOM   1502  CG1 VAL A 288      13.051   5.452   8.111
ATOM   1503  CG2 VAL A 288      13.424   7.641   9.302
ATOM   1504  C   VAL A 288      15.620   5.811   6.778
ATOM   1505  O   VAL A 288      16.005   4.680   7.062
ATOM   1506  N   ALA A 289      15.615   6.288   5.507
ATOM   1507  H   ALA A 289      15.319   7.223   5.318
ATOM   1508  CA  ALA A 289      15.989   5.497   4.359
ATOM   1509  CB  ALA A 289      15.744   6.260   3.050
ATOM   1510  C   ALA A 289      17.443   5.090   4.468
ATOM   1511  O   ALA A 289      17.800   3.957   4.146
ATOM   1512  N   ASN A 290      18.302   6.011   4.969
ATOM   1513  H   ASN A 290      17.975   6.927   5.182
ATOM   1514  CA  ASN A 290      19.714   5.819   5.189
ATOM   1515  CB  ASN A 290      20.395   7.160   5.556
ATOM   1516  CG  ASN A 290      21.858   6.971   5.923
ATOM   1517  OD1 ASN A 290      22.221   7.197   7.075
ATOM   1518  ND2 ASN A 290      22.691   6.464   4.979
ATOM   1519 1HD2 ASN A 290      23.652   6.305   5.199
ATOM   1520 2HD2 ASN A 290      22.339   6.236   4.072
ATOM   1521  C   ASN A 290      19.959   4.785   6.254
ATOM   1522  O   ASN A 290      20.844   3.944   6.088
ATOM   1523  N   ALA A 291      19.167   4.816   7.350
ATOM   1524  H   ALA A 291      18.492   5.537   7.480
ATOM   1525  CA  ALA A 291      19.291   3.878   8.438
ATOM   1526  CB  ALA A 291      18.429   4.266   9.645
ATOM   1527  C   ALA A 291      18.892   2.499   7.985
ATOM   1528  O   ALA A 291      19.537   1.518   8.344
ATOM   1529  N   LEU A 292      17.829   2.409   7.157
ATOM   1530  H   LEU A 292      17.333   3.230   6.891
ATOM   1531  CA  LEU A 292      17.304   1.184   6.605
ATOM   1532  CB  LEU A 292      15.976   1.401   5.891
ATOM   1533  CG  LEU A 292      14.831   1.773   6.828
ATOM   1534  CD1 LEU A 292      13.661   2.193   5.964
ATOM   1535  CD2 LEU A 292      14.473   0.669   7.836
ATOM   1536  C   LEU A 292      18.227   0.603   5.579
ATOM   1537  O   LEU A 292      18.143  -0.588   5.294
ATOM   1538  N   SER A 293      19.033   1.457   4.912
ATOM   1539  H   SER A 293      18.977   2.445   5.044
ATOM   1540  CA  SER A 293      19.978   1.026   3.925
ATOM   1541  CB  SER A 293      20.238   2.082   2.842
ATOM   1542  OG  SER A 293      19.052   2.267   2.083
ATOM   1543  HG  SER A 293      18.519   2.893   2.582
ATOM   1544  C   SER A 293      21.299   0.578   4.477
ATOM   1545  O   SER A 293      21.796   1.087   5.486
ATOM   1546  N   SER A 294      21.862  -0.448   3.801
ATOM   1547  H   SER A 294      21.416  -0.827   2.993
ATOM   1548  CA  SER A 294      23.145  -1.026   4.090
ATOM   1549  CB  SER A 294      23.317  -2.411   3.422
ATOM   1550  OG  SER A 294      23.227  -2.317   2.005
ATOM   1551  HG  SER A 294      22.451  -2.827   1.758
ATOM   1552  C   SER A 294      24.193  -0.075   3.576
ATOM   1553  O   SER A 294      25.245   0.085   4.195
ATOM   1554  N   PHE A 295      23.919   0.561   2.411
ATOM   1555  H   PHE A 295      23.065   0.387   1.917
ATOM   1556  CA  PHE A 295      24.831   1.498   1.821
ATOM   1557  CB  PHE A 295      25.795   0.798   0.814
ATOM   1558  CG  PHE A 295      26.767   1.727   0.149
ATOM   1559  CD1 PHE A 295      27.897   2.194   0.833
ATOM   1560  CE1 PHE A 295      28.803   3.054   0.206
ATOM   1561  CZ  PHE A 295      28.592   3.442  -1.119
ATOM   1562  CE2 PHE A 295      27.479   2.966  -1.818
ATOM   1563  CD2 PHE A 295      26.577   2.108  -1.187
ATOM   1564  C   PHE A 295      24.063   2.592   1.138
ATOM   1565  O   PHE A 295      22.998   2.367   0.562
ATOM   1566  N   MET A 296      24.595   3.827   1.256
ATOM   1567  H   MET A 296      25.368   3.990   1.867
ATOM   1568  CA  MET A 296      24.029   4.979   0.608
ATOM   1569  CB  MET A 296      23.162   5.867   1.517
ATOM   1570  CG  MET A 296      22.572   7.088   0.796
ATOM   1571  SD  MET A 296      21.477   8.135   1.775
ATOM   1572  CE  MET A 296      22.920   8.677   2.693
ATOM   1573  C   MET A 296      25.170   5.819   0.075
ATOM   1574  O   MET A 296      26.263   5.824   0.638
ATOM   1575  N   LYS A 297      25.003   6.367  -1.146
ATOM   1576  H   LYS A 297      24.143   6.260  -1.634
ATOM   1577  CA  LYS A 297      25.998   7.211  -1.761
ATOM   1578  CB  LYS A 297      26.785   6.521  -2.896
ATOM   1579  CG  LYS A 297      27.957   7.331  -3.460
ATOM   1580  CD  LYS A 297      28.779   6.558  -4.490
ATOM   1581  CE  LYS A 297      29.993   7.322  -5.016
ATOM   1582  NZ  LYS A 297      30.763   6.446  -5.920
ATOM   1583  HZ1 LYS A 297      31.180   5.662  -5.383
ATOM   1584  HZ2 LYS A 297      30.126   6.062  -6.643
ATOM   1585  HZ3 LYS A 297      31.519   6.988  -6.378
ATOM   1586  C   LYS A 297      25.268   8.398  -2.313
ATOM   1587  O   LYS A 297      24.312   8.238  -3.067
ATOM   1588  N   VAL A 298      25.690   9.624  -1.932
ATOM   1589  H   VAL A 298      26.475   9.760  -1.334
ATOM   1590  CA  VAL A 298      25.031  10.815  -2.399
ATOM   1591  CB  VAL A 298      24.411  11.635  -1.267
ATOM   1592  CG1 VAL A 298      23.712  12.897  -1.804
ATOM   1593  CG2 VAL A 298      23.455  10.763  -0.441
ATOM   1594  C   VAL A 298      26.041  11.670  -3.120
ATOM   1595  O   VAL A 298      27.147  11.902  -2.630
ATOM   1596  N   LYS A 299      25.668  12.109  -4.342
ATOM   1597  H   LYS A 299      24.784  11.862  -4.724
ATOM   1598  CA  LYS A 299      26.470  12.985  -5.149
ATOM   1599  CB  LYS A 299      26.791  12.483  -6.567
ATOM   1600  CG  LYS A 299      27.658  11.226  -6.608
ATOM   1601  CD  LYS A 299      28.041  10.829  -8.031
ATOM   1602  CE  LYS A 299      28.852   9.541  -8.127
ATOM   1603  NZ  LYS A 299      29.184   9.276  -9.539
ATOM   1604  HZ1 LYS A 299      29.919   8.546  -9.595
ATOM   1605  HZ2 LYS A 299      28.338   8.952 -10.044
ATOM   1606  HZ3 LYS A 299      29.533  10.148  -9.980
ATOM   1607  C   LYS A 299      25.649  14.231  -5.273
ATOM   1608  O   LYS A 299      24.516  14.202  -5.750
ATOM   1609  N   VAL A 300      26.192  15.363  -4.799
ATOM   1610  H   VAL A 300      27.119  15.377  -4.444
ATOM   1611  CA  VAL A 300      25.513  16.629  -4.847
ATOM   1612  CB  VAL A 300      25.361  17.291  -3.485
ATOM   1613  CG1 VAL A 300      24.668  18.656  -3.615
ATOM   1614  CG2 VAL A 300      24.550  16.373  -2.563
ATOM   1615  C   VAL A 300      26.296  17.529  -5.750
ATOM   1616  O   VAL A 300      27.514  17.641  -5.646
ATOM   1617  N   PHE A 301      25.586  18.176  -6.686
ATOM   1618  H   PHE A 301      24.599  18.087  -6.733
ATOM   1619  CA  PHE A 301      26.168  19.100  -7.611
ATOM   1620  CB  PHE A 301      25.670  18.862  -9.057
ATOM   1621  CG  PHE A 301      26.077  17.496  -9.524
ATOM   1622  CD1 PHE A 301      25.222  16.404  -9.307
ATOM   1623  CE1 PHE A 301      25.575  15.118  -9.725
ATOM   1624  CZ  PHE A 301      26.794  14.912 -10.373
ATOM   1625  CE2 PHE A 301      27.653  15.991 -10.601
ATOM   1626  CD2 PHE A 301      27.295  17.276 -10.178
ATOM   1627  C   PHE A 301      25.599  20.385  -7.071
ATOM   1628  O   PHE A 301      24.387  20.608  -7.161
ATOM   1629  N   ARG A 302      26.461  21.225  -6.449
ATOM   1630  H   ARG A 302      27.442  21.028  -6.402
ATOM   1631  CA  ARG A 302      26.024  22.476  -5.872
ATOM   1632  CB  ARG A 302      25.389  22.273  -4.467
ATOM   1633  CG  ARG A 302      24.713  23.495  -3.839
ATOM   1634  CD  ARG A 302      24.083  23.245  -2.470
ATOM   1635  NE  ARG A 302      23.536  24.553  -1.988
ATOM   1636  HE  ARG A 302      24.152  25.177  -1.507
ATOM   1637  CZ  ARG A 302      22.251  24.957  -2.244
ATOM   1638  NH1 ARG A 302      21.322  24.132  -2.812
ATOM   1639 1HH1 ARG A 302      21.533  23.173  -3.011
ATOM   1640 2HH1 ARG A 302      20.390  24.462  -2.964
ATOM   1641  NH2 ARG A 302      21.881  26.228  -1.908
ATOM   1642 1HH2 ARG A 302      22.541  26.853  -1.490
ATOM   1643 2HH2 ARG A 302      20.952  26.549  -2.088
ATOM   1644  C   ARG A 302      27.237  23.358  -5.713
ATOM   1645  O   ARG A 302      28.363  22.867  -5.648
ATOM   1646  N   ASN A 303      27.024  24.701  -5.672
ATOM   1647  H   ASN A 303      26.099  25.055  -5.758
ATOM   1648  CA  ASN A 303      28.029  25.734  -5.493
ATOM   1649  CB  ASN A 303      28.559  25.814  -4.030
ATOM   1650  CG  ASN A 303      27.449  26.225  -3.058
ATOM   1651  OD1 ASN A 303      26.473  26.900  -3.389
ATOM   1652  ND2 ASN A 303      27.614  25.793  -1.781
ATOM   1653 1HD2 ASN A 303      26.941  26.025  -1.079
ATOM   1654 2HD2 ASN A 303      28.436  25.283  -1.526
ATOM   1655  C   ASN A 303      29.175  25.624  -6.468
ATOM   1656  O   ASN A 303      30.332  25.908  -6.142
ATOM   1657  N   ASN A 304      28.832  25.231  -7.721
ATOM   1658  H   ASN A 304      27.879  25.035  -7.938
ATOM   1659  CA  ASN A 304      29.727  25.036  -8.832
ATOM   1660  CB  ASN A 304      30.370  26.387  -9.283
ATOM   1661  CG  ASN A 304      30.872  26.367 -10.726
ATOM   1662  OD1 ASN A 304      30.349  25.683 -11.600
ATOM   1663  ND2 ASN A 304      31.953  27.145 -10.990
ATOM   1664 1HD2 ASN A 304      32.334  27.169 -11.913
ATOM   1665 2HD2 ASN A 304      32.370  27.689 -10.261
ATOM   1666  C   ASN A 304      30.780  23.978  -8.543
ATOM   1667  O   ASN A 304      31.906  24.066  -9.033
ATOM   1668  N   LYS A 305      30.446  22.943  -7.724
ATOM   1669  H   LYS A 305      29.571  22.892  -7.246
ATOM   1670  CA  LYS A 305      31.363  21.873  -7.397
ATOM   1671  CB  LYS A 305      32.147  22.073  -6.072
ATOM   1672  CG  LYS A 305      33.132  23.247  -6.052
ATOM   1673  CD  LYS A 305      33.875  23.441  -4.731
ATOM   1674  CE  LYS A 305      34.879  24.595  -4.789
ATOM   1675  NZ  LYS A 305      35.610  24.711  -3.513
ATOM   1676  HZ1 LYS A 305      36.380  25.397  -3.620
ATOM   1677  HZ2 LYS A 305      34.965  25.036  -2.768
ATOM   1678  HZ3 LYS A 305      36.008  23.790  -3.248
ATOM   1679  C   LYS A 305      30.609  20.579  -7.244
ATOM   1680  O   LYS A 305      29.395  20.566  -7.018
ATOM   1681  N   ILE A 306      31.335  19.445  -7.418
ATOM   1682  H   ILE A 306      32.316  19.468  -7.602
ATOM   1683  CA  ILE A 306      30.761  18.132  -7.268
ATOM   1684  CB  ILE A 306      31.300  17.093  -8.233
ATOM   1685  CG2 ILE A 306      30.623  15.725  -7.945
ATOM   1686  CG1 ILE A 306      31.069  17.507  -9.691
ATOM   1687  CD1 ILE A 306      31.839  16.621 -10.668
ATOM   1688  C   ILE A 306      31.197  17.714  -5.882
ATOM   1689  O   ILE A 306      32.373  17.802  -5.531
ATOM   1690  N   TYR A 307      30.235  17.270  -5.058
ATOM   1691  H   TYR A 307      29.289  17.224  -5.349
ATOM   1692  CA  TYR A 307      30.477  16.807  -3.719
ATOM   1693  CB  TYR A 307      29.661  17.538  -2.629
ATOM   1694  CG  TYR A 307      30.043  18.979  -2.564
ATOM   1695  CD1 TYR A 307      29.343  19.922  -3.326
ATOM   1696  CE1 TYR A 307      29.689  21.272  -3.271
ATOM   1697  CZ  TYR A 307      30.736  21.696  -2.451
ATOM   1698  OH  TYR A 307      31.079  23.065  -2.404
ATOM   1699  HH  TYR A 307      30.536  23.527  -3.049
ATOM   1700  CE2 TYR A 307      31.436  20.764  -1.682
ATOM   1701  CD2 TYR A 307      31.088  19.410  -1.738
ATOM   1702  C   TYR A 307      30.011  15.381  -3.702
ATOM   1703  O   TYR A 307      28.954  15.076  -4.249
ATOM   1704  N   SER A 308      30.801  14.466  -3.106
ATOM   1705  H   SER A 308      31.670  14.706  -2.688
ATOM   1706  CA  SER A 308      30.431  13.078  -3.025
ATOM   1707  CB  SER A 308      31.247  12.170  -3.976
ATOM   1708  OG  SER A 308      30.820  10.815  -3.901
ATOM   1709  HG  SER A 308      31.443  10.312  -4.433
ATOM   1710  C   SER A 308      30.634  12.611  -1.610
ATOM   1711  O   SER A 308      31.657  12.910  -0.987
ATOM   1712  N   ILE A 309      29.619  11.896  -1.066
ATOM   1713  H   ILE A 309      28.775  11.717  -1.568
ATOM   1714  CA  ILE A 309      29.685  11.361   0.272
ATOM   1715  CB  ILE A 309      29.010  12.237   1.337
ATOM   1716  CG2 ILE A 309      27.546  12.554   0.960
ATOM   1717  CG1 ILE A 309      29.190  11.638   2.752
ATOM   1718  CD1 ILE A 309      28.806  12.566   3.900
ATOM   1719  C   ILE A 309      29.125   9.955   0.288
ATOM   1720  O   ILE A 309      28.051   9.680  -0.252
ATOM   1721  N   GLU A 310      29.898   9.024   0.892
ATOM   1722  H   GLU A 310      30.778   9.261   1.295
ATOM   1723  CA  GLU A 310      29.527   7.642   1.035
ATOM   1724  CB  GLU A 310      30.632   6.640   0.636
ATOM   1725  CG  GLU A 310      31.078   6.714  -0.838
ATOM   1726  CD  GLU A 310      32.159   7.773  -1.103
ATOM   1727  OE1 GLU A 310      32.695   8.404  -0.153
ATOM   1728  OE2 GLU A 310      32.470   7.956  -2.309
ATOM   1729  C   GLU A 310      29.160   7.399   2.472
ATOM   1730  O   GLU A 310      29.819   7.882   3.397
ATOM   1731  N   LEU A 311      28.048   6.668   2.676
ATOM   1732  H   LEU A 311      27.526   6.294   1.924
ATOM   1733  CA  LEU A 311      27.560   6.334   3.978
ATOM   1734  CB  LEU A 311      26.187   6.931   4.345
ATOM   1735  CG  LEU A 311      26.211   8.419   4.737
ATOM   1736  CD1 LEU A 311      26.363   9.353   3.530
ATOM   1737  CD2 LEU A 311      25.021   8.779   5.628
ATOM   1738  C   LEU A 311      27.447   4.850   4.010
ATOM   1739  O   LEU A 311      26.548   4.258   3.405
ATOM   1740  N   GLU A 312      28.418   4.233   4.710
ATOM   1741  H   GLU A 312      29.098   4.754   5.222
ATOM   1742  CA  GLU A 312      28.487   2.813   4.869
ATOM   1743  CB  GLU A 312      29.933   2.295   5.010
ATOM   1744  CG  GLU A 312      30.053   0.767   5.072
ATOM   1745  CD  GLU A 312      31.510   0.373   5.273
ATOM   1746  OE1 GLU A 312      31.786  -0.291   6.306
ATOM   1747  OE2 GLU A 312      32.365   0.708   4.411
ATOM   1748  C   GLU A 312      27.742   2.535   6.135
ATOM   1749  O   GLU A 312      28.113   3.023   7.204
ATOM   1750  N   LYS A 313      26.661   1.729   6.020
ATOM   1751  H   LYS A 313      26.411   1.349   5.134
ATOM   1752  CA  LYS A 313      25.774   1.323   7.092
ATOM   1753  CB  LYS A 313      26.452   0.338   8.076
ATOM   1754  CG  LYS A 313      26.942  -0.940   7.393
ATOM   1755  CD  LYS A 313      27.702  -1.879   8.321
ATOM   1756  CE  LYS A 313      28.360  -3.040   7.579
ATOM   1757  NZ  LYS A 313      29.179  -3.830   8.514
ATOM   1758  HZ1 LYS A 313      29.922  -3.228   8.915
ATOM   1759  HZ2 LYS A 313      28.583  -4.196   9.280
ATOM   1760  HZ3 LYS A 313      29.617  -4.623   8.009
ATOM   1761  C   LYS A 313      25.180   2.511   7.811
ATOM   1762  O   LYS A 313      24.905   2.464   9.012
ATOM   1763  N   GLY A 314      24.966   3.613   7.057
ATOM   1764  H   GLY A 314      25.190   3.624   6.086
ATOM   1765  CA  GLY A 314      24.406   4.833   7.565
ATOM   1766  C   GLY A 314      25.421   5.749   8.196
ATOM   1767  O   GLY A 314      25.073   6.875   8.553
ATOM   1768  N   LYS A 315      26.691   5.300   8.342
ATOM   1769  H   LYS A 315      26.979   4.398   8.031
ATOM   1770  CA  LYS A 315      27.730   6.097   8.931
ATOM   1771  CB  LYS A 315      28.761   5.258   9.717
ATOM   1772  CG  LYS A 315      29.822   6.072  10.469
ATOM   1773  CD  LYS A 315      30.740   5.236  11.363
ATOM   1774  CE  LYS A 315      31.837   4.482  10.606
ATOM   1775  NZ  LYS A 315      32.870   5.430  10.140
ATOM   1776  HZ1 LYS A 315      33.256   5.949  10.951
ATOM   1777  HZ2 LYS A 315      33.637   4.910   9.672
ATOM   1778  HZ3 LYS A 315      32.453   6.103   9.469
ATOM   1779  C   LYS A 315      28.442   6.822   7.830
ATOM   1780  O   LYS A 315      28.914   6.217   6.865
ATOM   1781  N   VAL A 316      28.534   8.156   7.995
ATOM   1782  H   VAL A 316      28.144   8.588   8.804
ATOM   1783  CA  VAL A 316      29.177   9.062   7.077
ATOM   1784  CB  VAL A 316      28.905  10.551   7.355
ATOM   1785  CG1 VAL A 316      27.410  10.861   7.249
ATOM   1786  CG2 VAL A 316      29.448  10.987   8.737
ATOM   1787  C   VAL A 316      30.673   8.903   7.050
ATOM   1788  O   VAL A 316      31.285   8.427   8.012
ATOM   1789  N   THR A 317      31.278   9.260   5.892
ATOM   1790  H   THR A 317      30.758   9.584   5.105
ATOM   1791  CA  THR A 317      32.714   9.279   5.736
ATOM   1792  CB  THR A 317      33.203   9.461   4.315
ATOM   1793  CG2 THR A 317      32.938   8.205   3.477
ATOM   1794  OG1 THR A 317      32.637  10.627   3.729
ATOM   1795  HG1 THR A 317      33.364  11.095   3.311
ATOM   1796  C   THR A 317      33.208  10.435   6.582
ATOM   1797  O   THR A 317      32.465  11.389   6.836
ATOM   1798  N   LYS A 318      34.480  10.366   7.039
ATOM   1799  H   LYS A 318      35.071   9.597   6.813
ATOM   1800  CA  LYS A 318      35.067  11.381   7.884
ATOM   1801  CB  LYS A 318      36.521  11.030   8.282
ATOM   1802  CG  LYS A 318      37.203  12.029   9.227
ATOM   1803  CD  LYS A 318      38.628  11.655   9.624
ATOM   1804  CE  LYS A 318      39.303  12.716  10.494
ATOM   1805  NZ  LYS A 318      40.696  12.324  10.780
ATOM   1806  HZ1 LYS A 318      41.229  13.152  11.107
ATOM   1807  HZ2 LYS A 318      40.713  11.593  11.515
ATOM   1808  HZ3 LYS A 318      41.137  11.954   9.917
ATOM   1809  C   LYS A 318      35.068  12.732   7.207
ATOM   1810  O   LYS A 318      34.734  13.733   7.847
ATOM   1811  N   GLU A 319      35.406  12.774   5.898
ATOM   1812  H   GLU A 319      35.652  11.955   5.385
ATOM   1813  CA  GLU A 319      35.446  14.010   5.160
ATOM   1814  CB  GLU A 319      36.878  14.413   4.732
ATOM   1815  CG  GLU A 319      37.875  14.635   5.880
ATOM   1816  CD  GLU A 319      39.233  15.038   5.316
ATOM   1817  OE1 GLU A 319      39.804  14.270   4.496
ATOM   1818  OE2 GLU A 319      39.732  16.124   5.709
ATOM   1819  C   GLU A 319      34.675  13.869   3.881
ATOM   1820  O   GLU A 319      34.597  12.781   3.304
ATOM   1821  N   LEU A 320      34.055  14.991   3.436
ATOM   1822  H   LEU A 320      34.124  15.847   3.942
ATOM   1823  CA  LEU A 320      33.310  15.073   2.199
ATOM   1824  CB  LEU A 320      32.550  16.406   1.998
ATOM   1825  CG  LEU A 320      31.377  16.748   2.934
ATOM   1826  CD1 LEU A 320      30.904  18.183   2.660
ATOM   1827  CD2 LEU A 320      30.212  15.760   2.797
ATOM   1828  C   LEU A 320      34.333  15.080   1.090
ATOM   1829  O   LEU A 320      35.333  15.801   1.182
ATOM   1830  N   THR A 321      34.121  14.256   0.036
ATOM   1831  H   THR A 321      33.307  13.687  -0.056
ATOM   1832  CA  THR A 321      35.034  14.222  -1.080
ATOM   1833  CB  THR A 321      35.035  12.886  -1.795
ATOM   1834  CG2 THR A 321      36.034  12.909  -2.970
ATOM   1835  OG1 THR A 321      35.417  11.859  -0.889
ATOM   1836  HG1 THR A 321      34.649  11.699  -0.334
ATOM   1837  C   THR A 321      34.565  15.313  -2.005
ATOM   1838  O   THR A 321      33.407  15.319  -2.421
ATOM   1839  N   ILE A 322      35.451  16.286  -2.308
ATOM   1840  H   ILE A 322      36.383  16.288  -1.954
ATOM   1841  CA  ILE A 322      35.106  17.369  -3.191
ATOM   1842  CB  ILE A 322      35.500  18.736  -2.649
ATOM   1843  CG2 ILE A 322      35.121  19.829  -3.678
ATOM   1844  CG1 ILE A 322      34.801  18.986  -1.295
ATOM   1845  CD1 ILE A 322      35.293  20.218  -0.536
ATOM   1846  C   ILE A 322      35.832  17.090  -4.480
ATOM   1847  O   ILE A 322      37.061  16.978  -4.505
ATOM   1848  N   THR A 323      35.050  16.933  -5.569
ATOM   1849  H   THR A 323      34.063  17.022  -5.512
ATOM   1850  CA  THR A 323      35.568  16.700  -6.887
ATOM   1851  CB  THR A 323      34.633  15.911  -7.770
ATOM   1852  CG2 THR A 323      35.265  15.681  -9.159
ATOM   1853  OG1 THR A 323      34.375  14.644  -7.178
ATOM   1854  HG1 THR A 323      33.592  14.306  -7.622
ATOM   1855  C   THR A 323      35.834  18.081  -7.440
ATOM   1856  O   THR A 323      34.982  18.975  -7.398
ATOM   1857  N   ASN A 324      37.050  18.221  -8.000
ATOM   1858  H   ASN A 324      37.664  17.436  -8.016
ATOM   1859  CA  ASN A 324      37.633  19.409  -8.562
ATOM   1860  CB  ASN A 324      39.129  19.214  -8.908
ATOM   1861  CG  ASN A 324      39.993  19.189  -7.642
ATOM   1862  OD1 ASN A 324      39.643  19.667  -6.562
ATOM   1863  ND2 ASN A 324      41.205  18.592  -7.783
ATOM   1864 1HD2 ASN A 324      41.835  18.552  -7.009
ATOM   1865 2HD2 ASN A 324      41.468  18.193  -8.662
ATOM   1866  C   ASN A 324      36.981  20.028  -9.756
ATOM   1867  O   ASN A 324      37.178  21.228  -9.964
ATOM   1868  N   CYS A 325      36.229  19.249 -10.577
ATOM   1869  H   CYS A 325      36.083  18.281 -10.393
ATOM   1870  CA  CYS A 325      35.575  19.775 -11.753
ATOM   1871  CB  CYS A 325      34.996  18.666 -12.657
ATOM   1872  SG  CYS A 325      34.194  19.302 -14.161
ATOM   1873  C   CYS A 325      34.452  20.700 -11.334
ATOM   1874  O   CYS A 325      33.544  20.287 -10.605
ATOM   1875  N   PRO A 326      34.496  21.955 -11.786
ATOM   1876  CA  PRO A 326      33.512  22.955 -11.455
ATOM   1877  CB  PRO A 326      34.269  24.286 -11.562
ATOM   1878  CG  PRO A 326      35.304  24.032 -12.669
ATOM   1879  CD  PRO A 326      35.633  22.540 -12.507
ATOM   1880  C   PRO A 326      32.271  22.856 -12.305
ATOM   1881  O   PRO A 326      32.090  23.684 -13.201
ATOM   1882  N   ILE A 327      31.420  21.832 -12.059
ATOM   1883  H   ILE A 327      31.597  21.156 -11.347
ATOM   1884  CA  ILE A 327      30.206  21.693 -12.822
ATOM   1885  CB  ILE A 327      29.656  20.268 -12.879
ATOM   1886  CG2 ILE A 327      28.281  20.202 -13.577
ATOM   1887  CG1 ILE A 327      30.679  19.371 -13.604
ATOM   1888  CD1 ILE A 327      30.341  17.882 -13.594
ATOM   1889  C   ILE A 327      29.184  22.710 -12.382
ATOM   1890  O   ILE A 327      28.832  22.803 -11.205
ATOM   1891  N   ASN A 328      28.706  23.483 -13.388
ATOM   1892  H   ASN A 328      29.045  23.344 -14.314
ATOM   1893  CA  ASN A 328      27.728  24.540 -13.278
ATOM   1894  CB  ASN A 328      27.541  25.334 -14.594
ATOM   1895  CG  ASN A 328      28.710  26.266 -14.912
ATOM   1896  OD1 ASN A 328      29.501  26.705 -14.078
ATOM   1897  ND2 ASN A 328      28.826  26.600 -16.223
ATOM   1898 1HD2 ASN A 328      29.563  27.206 -16.521
ATOM   1899 2HD2 ASN A 328      28.174  26.243 -16.891
ATOM   1900  C   ASN A 328      26.370  24.008 -12.940
ATOM   1901  O   ASN A 328      25.640  24.648 -12.180
ATOM   1902  N   LYS A 329      26.012  22.830 -13.513
ATOM   1903  H   LYS A 329      26.635  22.353 -14.127
ATOM   1904  CA  LYS A 329      24.747  22.170 -13.299
ATOM   1905  CB  LYS A 329      24.544  20.875 -14.113
ATOM   1906  CG  LYS A 329      24.437  21.066 -15.626
ATOM   1907  CD  LYS A 329      24.201  19.753 -16.373
ATOM   1908  CE  LYS A 329      24.156  19.904 -17.893
ATOM   1909  NZ  LYS A 329      23.904  18.593 -18.521
ATOM   1910  HZ1 LYS A 329      23.848  18.708 -19.550
ATOM   1911  HZ2 LYS A 329      24.675  17.938 -18.291
ATOM   1912  HZ3 LYS A 329      23.009  18.204 -18.171
ATOM   1913  C   LYS A 329      24.607  21.784 -11.859
ATOM   1914  O   LYS A 329      25.578  21.392 -11.206
ATOM   1915  N   ARG A 330      23.369  21.937 -11.346
ATOM   1916  H   ARG A 330      22.609  22.256 -11.906
ATOM   1917  CA  ARG A 330      23.038  21.639  -9.984
ATOM   1918  CB  ARG A 330      22.406  22.850  -9.269
ATOM   1919  CG  ARG A 330      23.362  24.022  -9.027
ATOM   1920  CD  ARG A 330      22.670  25.260  -8.445
ATOM   1921  NE  ARG A 330      23.682  26.359  -8.352
ATOM   1922  HE  ARG A 330      23.868  26.901  -9.172
ATOM   1923  CZ  ARG A 330      24.410  26.607  -7.218
ATOM   1924  NH1 ARG A 330      24.142  25.978  -6.034
ATOM   1925 1HH1 ARG A 330      23.382  25.331  -5.970
ATOM   1926 2HH1 ARG A 330      24.647  26.231  -5.208
ATOM   1927  NH2 ARG A 330      25.418  27.527  -7.272
ATOM   1928 1HH2 ARG A 330      25.623  27.996  -8.131
ATOM   1929 2HH2 ARG A 330      25.950  27.747  -6.455
ATOM   1930  C   ARG A 330      22.074  20.484  -9.933
ATOM   1931  O   ARG A 330      21.386  20.184 -10.914
ATOM   1932  N   GLY A 331      22.045  19.792  -8.770
ATOM   1933  H   GLY A 331      22.656  20.036  -8.018
ATOM   1934  CA  GLY A 331      21.163  18.669  -8.563
ATOM   1935  C   GLY A 331      21.742  17.691  -7.594
ATOM   1936  O   GLY A 331      22.757  17.963  -6.952
ATOM   1937  N   THR A 332      21.067  16.531  -7.439
ATOM   1938  H   THR A 332      20.303  16.300  -8.043
ATOM   1939  CA  THR A 332      21.564  15.510  -6.550
ATOM   1940  CB  THR A 332      21.247  15.686  -5.065
ATOM   1941  CG2 THR A 332      19.741  15.631  -4.772
ATOM   1942  OG1 THR A 332      21.922  14.695  -4.301
ATOM   1943  HG1 THR A 332      22.857  14.798  -4.502
ATOM   1944  C   THR A 332      21.183  14.149  -7.054
ATOM   1945  O   THR A 332      20.138  13.961  -7.668
ATOM   1946  N   GLN A 333      22.073  13.177  -6.793
ATOM   1947  H   GLN A 333      22.904  13.399  -6.297
ATOM   1948  CA  GLN A 333      21.975  11.799  -7.170
ATOM   1949  CB  GLN A 333      23.171  11.486  -8.090
ATOM   1950  CG  GLN A 333      23.358  10.074  -8.650
ATOM   1951  CD  GLN A 333      24.599  10.064  -9.559
ATOM   1952  OE1 GLN A 333      25.272  11.060  -9.831
ATOM   1953  NE2 GLN A 333      24.949   8.849 -10.051
ATOM   1954 1HE2 GLN A 333      25.759   8.764 -10.630
ATOM   1955 2HE2 GLN A 333      24.416   8.038  -9.814
ATOM   1956  C   GLN A 333      22.101  11.031  -5.890
ATOM   1957  O   GLN A 333      23.160  11.055  -5.259
ATOM   1958  N   ILE A 334      21.011  10.354  -5.457
ATOM   1959  H   ILE A 334      20.133  10.363  -5.928
ATOM   1960  CA  ILE A 334      21.081   9.610  -4.234
ATOM   1961  CB  ILE A 334      20.041  10.030  -3.221
ATOM   1962  CG2 ILE A 334      20.419   9.288  -1.933
ATOM   1963  CG1 ILE A 334      20.132  11.536  -2.891
ATOM   1964  CD1 ILE A 334      18.969  12.064  -2.051
ATOM   1965  C   ILE A 334      20.901   8.153  -4.597
ATOM   1966  O   ILE A 334      19.897   7.764  -5.194
ATOM   1967  N   HIS A 335      21.913   7.333  -4.250
ATOM   1968  H   HIS A 335      22.689   7.689  -3.748
ATOM   1969  CA  HIS A 335      21.964   5.911  -4.478
ATOM   1970  CB  HIS A 335      23.367   5.385  -4.869
ATOM   1971  CG  HIS A 335      24.018   5.896  -6.119
ATOM   1972  ND1 HIS A 335      23.990   5.240  -7.328
ATOM   1973  CE1 HIS A 335      24.732   5.977  -8.192
ATOM   1974  NE2 HIS A 335      25.229   7.061  -7.625
ATOM   1975  CD2 HIS A 335      24.777   7.009  -6.319
ATOM   1976  C   HIS A 335      21.757   5.260  -3.138
ATOM   1977  O   HIS A 335      22.435   5.631  -2.183
ATOM   1978  N   TYR A 336      20.813   4.301  -3.034
ATOM   1979  H   TYR A 336      20.222   4.082  -3.806
ATOM   1980  CA  TYR A 336      20.552   3.556  -1.821
ATOM   1981  CB  TYR A 336      19.198   3.785  -1.114
ATOM   1982  CG  TYR A 336      18.977   5.083  -0.437
ATOM   1983  CD1 TYR A 336      18.488   6.200  -1.102
ATOM   1984  CE1 TYR A 336      18.256   7.389  -0.402
ATOM   1985  CZ  TYR A 336      18.502   7.473   0.963
ATOM   1986  OH  TYR A 336      18.263   8.678   1.660
ATOM   1987  HH  TYR A 336      18.402   8.524   2.600
ATOM   1988  CE2 TYR A 336      18.984   6.349   1.629
ATOM   1989  CD2 TYR A 336      19.212   5.164   0.936
ATOM   1990  C   TYR A 336      20.453   2.091  -2.099
ATOM   1991  O   TYR A 336      19.870   1.688  -3.102
ATOM   1992  N   LYS A 337      21.019   1.262  -1.193
ATOM   1993  H   LYS A 337      21.535   1.620  -0.421
ATOM   1994  CA  LYS A 337      20.973  -0.176  -1.270
ATOM   1995  CB  LYS A 337      22.358  -0.865  -1.294
ATOM   1996  CG  LYS A 337      23.221  -0.561  -2.514
ATOM   1997  CD  LYS A 337      24.526  -1.353  -2.540
ATOM   1998  CE  LYS A 337      25.394  -1.056  -3.762
ATOM   1999  NZ  LYS A 337      26.590  -1.920  -3.744
ATOM   2000  HZ1 LYS A 337      26.300  -2.914  -3.677
ATOM   2001  HZ2 LYS A 337      27.135  -1.783  -4.616
ATOM   2002  HZ3 LYS A 337      27.182  -1.679  -2.927
ATOM   2003  C   LYS A 337      20.296  -0.579   0.022
ATOM   2004  O   LYS A 337      20.962  -0.545   1.063
ATOM   2005  N   PRO A 338      19.003  -0.939   0.009
ATOM   2006  CA  PRO A 338      18.242  -1.334   1.183
ATOM   2007  CB  PRO A 338      16.810  -1.537   0.697
ATOM   2008  CG  PRO A 338      16.716  -0.666  -0.564
ATOM   2009  CD  PRO A 338      18.131  -0.737  -1.146
ATOM   2010  C   PRO A 338      18.788  -2.565   1.847
ATOM   2011  O   PRO A 338      19.218  -3.479   1.139
ATOM   2012  N   ASP A 339      18.784  -2.593   3.204
ATOM   2013  H   ASP A 339      18.398  -1.866   3.768
ATOM   2014  CA  ASP A 339      19.437  -3.648   3.929
ATOM   2015  CB  ASP A 339      19.833  -3.251   5.378
ATOM   2016  CG  ASP A 339      20.702  -4.268   6.132
ATOM   2017  OD1 ASP A 339      21.033  -5.371   5.619
ATOM   2018  OD2 ASP A 339      21.061  -3.922   7.288
ATOM   2019  C   ASP A 339      18.547  -4.861   3.924
ATOM   2020  O   ASP A 339      17.372  -4.826   4.306
ATOM   2021  N   SER A 340      19.167  -5.980   3.503
ATOM   2022  H   SER A 340      20.131  -5.947   3.247
ATOM   2023  CA  SER A 340      18.571  -7.276   3.377
ATOM   2024  CB  SER A 340      19.515  -8.269   2.664
ATOM   2025  OG  SER A 340      20.701  -8.481   3.420
ATOM   2026  HG  SER A 340      21.227  -9.105   2.913
ATOM   2027  C   SER A 340      18.132  -7.853   4.691
ATOM   2028  O   SER A 340      17.162  -8.604   4.722
ATOM   2029  N   SER A 341      18.830  -7.529   5.803
ATOM   2030  H   SER A 341      19.616  -6.915   5.770
ATOM   2031  CA  SER A 341      18.479  -8.036   7.106
ATOM   2032  CB  SER A 341      19.576  -7.773   8.160
ATOM   2033  OG  SER A 341      19.757  -6.382   8.386
ATOM   2034  HG  SER A 341      20.517  -6.125   7.856
ATOM   2035  C   SER A 341      17.166  -7.481   7.604
ATOM   2036  O   SER A 341      16.382  -8.207   8.218
ATOM   2037  N   ILE A 342      16.910  -6.179   7.334
ATOM   2038  H   ILE A 342      17.554  -5.626   6.812
ATOM   2039  CA  ILE A 342      15.715  -5.493   7.750
ATOM   2040  CB  ILE A 342      15.918  -3.979   7.672
ATOM   2041  CG2 ILE A 342      14.587  -3.216   7.882
ATOM   2042  CG1 ILE A 342      16.976  -3.554   8.715
ATOM   2043  CD1 ILE A 342      17.477  -2.117   8.574
ATOM   2044  C   ILE A 342      14.539  -5.923   6.897
ATOM   2045  O   ILE A 342      13.487  -6.270   7.437
ATOM   2046  N   PHE A 343      14.726  -5.954   5.554
ATOM   2047  H   PHE A 343      15.610  -5.717   5.144
ATOM   2048  CA  PHE A 343      13.679  -6.286   4.610
ATOM   2049  CB  PHE A 343      13.850  -5.541   3.266
ATOM   2050  CG  PHE A 343      13.642  -4.102   3.588
ATOM   2051  CD1 PHE A 343      14.741  -3.247   3.717
ATOM   2052  CE1 PHE A 343      14.564  -1.906   4.043
ATOM   2053  CZ  PHE A 343      13.274  -1.418   4.246
ATOM   2054  CE2 PHE A 343      12.170  -2.262   4.123
ATOM   2055  CD2 PHE A 343      12.353  -3.603   3.797
ATOM   2056  C   PHE A 343      13.478  -7.741   4.312
ATOM   2057  O   PHE A 343      12.475  -8.100   3.689
ATOM   2058  N   LYS A 344      14.409  -8.608   4.777
ATOM   2059  H   LYS A 344      15.199  -8.271   5.283
ATOM   2060  CA  LYS A 344      14.418 -10.039   4.566
ATOM   2061  CB  LYS A 344      13.270 -10.789   5.303
ATOM   2062  CG  LYS A 344      13.297 -10.742   6.831
ATOM   2063  CD  LYS A 344      12.132 -11.532   7.432
ATOM   2064  CE  LYS A 344      12.083 -11.554   8.959
ATOM   2065  NZ  LYS A 344      10.855 -12.245   9.402
ATOM   2066  HZ1 LYS A 344      10.721 -13.109   8.843
ATOM   2067  HZ2 LYS A 344      10.938 -12.495  10.405
ATOM   2068  HZ3 LYS A 344      10.035 -11.623   9.271
ATOM   2069  C   LYS A 344      14.469 -10.327   3.074
ATOM   2070  O   LYS A 344      15.350  -9.802   2.388
ATOM   2071  N   SER A 345      13.542 -11.157   2.537
ATOM   2072  H   SER A 345      12.814 -11.576   3.071
ATOM   2073  CA  SER A 345      13.477 -11.511   1.148
ATOM   2074  CB  SER A 345      12.722 -12.845   0.942
ATOM   2075  OG  SER A 345      11.360 -12.734   1.337
ATOM   2076  HG  SER A 345      10.968 -13.598   1.178
ATOM   2077  C   SER A 345      12.860 -10.428   0.293
ATOM   2078  O   SER A 345      13.018 -10.453  -0.930
ATOM   2079  N   SER A 346      12.177  -9.431   0.915
ATOM   2080  H   SER A 346      12.111  -9.392   1.909
ATOM   2081  CA  SER A 346      11.498  -8.382   0.186
ATOM   2082  CB  SER A 346      10.268  -7.847   0.959
ATOM   2083  OG  SER A 346       9.343  -8.894   1.221
ATOM   2084  HG  SER A 346       8.602  -8.478   1.670
ATOM   2085  C   SER A 346      12.399  -7.212  -0.187
ATOM   2086  O   SER A 346      12.150  -6.049   0.140
ATOM   2087  N   THR A 347      13.503  -7.536  -0.890
ATOM   2088  H   THR A 347      13.690  -8.488  -1.118
ATOM   2089  CA  THR A 347      14.462  -6.591  -1.408
ATOM   2090  CB  THR A 347      15.865  -7.152  -1.525
ATOM   2091  CG2 THR A 347      16.386  -7.517  -0.120
ATOM   2092  OG1 THR A 347      15.901  -8.285  -2.383
ATOM   2093  HG1 THR A 347      16.626  -8.123  -2.997
ATOM   2094  C   THR A 347      13.982  -6.122  -2.768
ATOM   2095  O   THR A 347      14.317  -5.016  -3.200
ATOM   2096  N   LYS A 348      13.191  -6.994  -3.459
ATOM   2097  H   LYS A 348      12.946  -7.875  -3.060
ATOM   2098  CA  LYS A 348      12.636  -6.766  -4.765
ATOM   2099  CB  LYS A 348      12.007  -8.051  -5.371
ATOM   2100  CG  LYS A 348      11.469  -7.937  -6.807
ATOM   2101  CD  LYS A 348      10.946  -9.244  -7.416
ATOM   2102  CE  LYS A 348      10.425  -9.083  -8.851
ATOM   2103  NZ  LYS A 348       9.983 -10.382  -9.403
ATOM   2104  HZ1 LYS A 348      10.755 -11.071  -9.328
ATOM   2105  HZ2 LYS A 348       9.154 -10.741  -8.891
ATOM   2106  HZ3 LYS A 348       9.737 -10.269 -10.406
ATOM   2107  C   LYS A 348      11.604  -5.677  -4.726
ATOM   2108  O   LYS A 348      10.647  -5.703  -3.951
ATOM   2109  N   HIS A 349      11.835  -4.686  -5.604
ATOM   2110  H   HIS A 349      12.639  -4.727  -6.191
ATOM   2111  CA  HIS A 349      11.025  -3.518  -5.802
ATOM   2112  CB  HIS A 349      11.883  -2.376  -6.395
ATOM   2113  CG  HIS A 349      13.062  -1.997  -5.535
ATOM   2114  ND1 HIS A 349      13.024  -1.139  -4.461
ATOM   2115  CE1 HIS A 349      14.265  -1.147  -3.908
ATOM   2116  NE2 HIS A 349      15.095  -1.942  -4.554
ATOM   2117  CD2 HIS A 349      14.337  -2.473  -5.580
ATOM   2118  C   HIS A 349      10.002  -3.885  -6.843
ATOM   2119  O   HIS A 349      10.353  -4.496  -7.859
ATOM   2120  N   ASN A 350       8.708  -3.557  -6.600
ATOM   2121  H   ASN A 350       8.426  -3.083  -5.771
ATOM   2122  CA  ASN A 350       7.668  -3.837  -7.559
ATOM   2123  CB  ASN A 350       6.258  -3.965  -6.932
ATOM   2124  CG  ASN A 350       5.193  -4.431  -7.937
ATOM   2125  OD1 ASN A 350       5.266  -4.291  -9.157
ATOM   2126  ND2 ASN A 350       4.095  -4.991  -7.368
ATOM   2127 1HD2 ASN A 350       3.344  -5.317  -7.942
ATOM   2128 2HD2 ASN A 350       4.037  -5.076  -6.373
ATOM   2129  C   ASN A 350       7.711  -2.664  -8.494
ATOM   2130  O   ASN A 350       7.399  -1.531  -8.118
ATOM   2131  N   SER A 351       8.068  -2.957  -9.760
ATOM   2132  H   SER A 351       8.286  -3.891 -10.030
ATOM   2133  CA  SER A 351       8.208  -1.975 -10.795
ATOM   2134  CB  SER A 351       8.879  -2.551 -12.047
ATOM   2135  OG  SER A 351      10.210  -2.909 -11.709
ATOM   2136  HG  SER A 351      10.651  -3.128 -12.535
ATOM   2137  C   SER A 351       6.917  -1.330 -11.181
ATOM   2138  O   SER A 351       6.912  -0.131 -11.443
ATOM   2139  N   ASP A 352       5.798  -2.093 -11.177
ATOM   2140  H   ASP A 352       5.834  -3.054 -10.914
ATOM   2141  CA  ASP A 352       4.488  -1.613 -11.546
ATOM   2142  CB  ASP A 352       3.460  -2.766 -11.607
ATOM   2143  CG  ASP A 352       3.697  -3.672 -12.824
ATOM   2144  OD1 ASP A 352       4.429  -3.289 -13.778
ATOM   2145  OD2 ASP A 352       3.151  -4.806 -12.787
ATOM   2146  C   ASP A 352       3.977  -0.581 -10.582
ATOM   2147  O   ASP A 352       3.431   0.438 -11.007
ATOM   2148  N   LEU A 353       4.187  -0.803  -9.262
ATOM   2149  H   LEU A 353       4.655  -1.624  -8.946
ATOM   2150  CA  LEU A 353       3.738   0.111  -8.241
ATOM   2151  CB  LEU A 353       3.790  -0.481  -6.819
ATOM   2152  CG  LEU A 353       2.742  -1.590  -6.573
ATOM   2153  CD1 LEU A 353       2.947  -2.269  -5.212
ATOM   2154  CD2 LEU A 353       1.308  -1.066  -6.750
ATOM   2155  C   LEU A 353       4.488   1.409  -8.266
ATOM   2156  O   LEU A 353       3.891   2.471  -8.080
ATOM   2157  N   ILE A 354       5.812   1.341  -8.531
ATOM   2158  H   ILE A 354       6.264   0.463  -8.683
ATOM   2159  CA  ILE A 354       6.671   2.499  -8.593
ATOM   2160  CB  ILE A 354       8.125   2.067  -8.556
ATOM   2161  CG2 ILE A 354       9.069   3.267  -8.776
ATOM   2162  CG1 ILE A 354       8.385   1.452  -7.168
ATOM   2163  CD1 ILE A 354       9.695   0.688  -7.056
ATOM   2164  C   ILE A 354       6.307   3.286  -9.838
ATOM   2165  O   ILE A 354       6.198   4.509  -9.771
ATOM   2166  N   LYS A 355       6.025   2.583 -10.965
ATOM   2167  H   LYS A 355       6.107   1.592 -10.970
ATOM   2168  CA  LYS A 355       5.665   3.151 -12.243
ATOM   2169  CB  LYS A 355       5.488   2.029 -13.293
ATOM   2170  CG  LYS A 355       5.144   2.415 -14.732
ATOM   2171  CD  LYS A 355       5.201   1.224 -15.702
ATOM   2172  CE  LYS A 355       4.106   0.158 -15.574
ATOM   2173  NZ  LYS A 355       4.358  -0.929 -16.552
ATOM   2174  HZ1 LYS A 355       4.812  -1.732 -16.073
ATOM   2175  HZ2 LYS A 355       3.467  -1.251 -16.978
ATOM   2176  HZ3 LYS A 355       4.988  -0.582 -17.303
ATOM   2177  C   LYS A 355       4.389   3.940 -12.127
ATOM   2178  O   LYS A 355       4.327   5.057 -12.639
ATOM   2179  N   ASN A 356       3.379   3.404 -11.395
ATOM   2180  H   ASN A 356       3.456   2.488 -11.006
ATOM   2181  CA  ASN A 356       2.107   4.063 -11.204
ATOM   2182  CB  ASN A 356       1.066   3.183 -10.485
ATOM   2183  CG  ASN A 356       0.546   2.087 -11.414
ATOM   2184  OD1 ASN A 356       0.610   2.139 -12.643
ATOM   2185  ND2 ASN A 356      -0.010   1.021 -10.787
ATOM   2186 1HD2 ASN A 356      -0.371   0.266 -11.332
ATOM   2187 2HD2 ASN A 356      -0.069   0.994  -9.790
ATOM   2188  C   ASN A 356       2.255   5.333 -10.409
ATOM   2189  O   ASN A 356       1.633   6.344 -10.743
ATOM   2190  N   ARG A 357       3.123   5.317  -9.367
ATOM   2191  H   ARG A 357       3.614   4.486  -9.111
ATOM   2192  CA  ARG A 357       3.364   6.466  -8.528
ATOM   2193  CB  ARG A 357       4.223   6.087  -7.297
ATOM   2194  CG  ARG A 357       4.559   7.222  -6.322
ATOM   2195  CD  ARG A 357       3.358   7.864  -5.628
ATOM   2196  NE  ARG A 357       3.910   8.931  -4.745
ATOM   2197  HE  ARG A 357       4.881   8.902  -4.504
ATOM   2198  CZ  ARG A 357       3.133   9.948  -4.261
ATOM   2199  NH1 ARG A 357       1.800  10.052  -4.556
ATOM   2200 1HH1 ARG A 357       1.355   9.388  -5.164
ATOM   2201 2HH1 ARG A 357       1.275  10.838  -4.228
ATOM   2202  NH2 ARG A 357       3.720  10.913  -3.492
ATOM   2203 1HH2 ARG A 357       4.708  10.905  -3.316
ATOM   2204 2HH2 ARG A 357       3.179  11.699  -3.191
ATOM   2205  C   ARG A 357       4.039   7.571  -9.314
ATOM   2206  O   ARG A 357       3.637   8.730  -9.215
ATOM   2207  N   ILE A 358       5.037   7.216 -10.154
ATOM   2208  H   ILE A 358       5.313   6.262 -10.229
ATOM   2209  CA  ILE A 358       5.788   8.132 -10.988
ATOM   2210  CB  ILE A 358       7.007   7.431 -11.576
ATOM   2211  CG2 ILE A 358       7.588   8.098 -12.825
ATOM   2212  CG1 ILE A 358       8.016   7.167 -10.445
ATOM   2213  CD1 ILE A 358       9.174   6.260 -10.843
ATOM   2214  C   ILE A 358       4.899   8.800 -12.012
ATOM   2215  O   ILE A 358       5.036   9.998 -12.272
ATOM   2216  N   HIS A 359       3.931   8.025 -12.551
ATOM   2217  H   HIS A 359       3.903   7.054 -12.324
ATOM   2218  CA  HIS A 359       2.951   8.434 -13.526
ATOM   2219  CB  HIS A 359       2.099   7.172 -13.817
ATOM   2220  CG  HIS A 359       0.931   7.128 -14.753
ATOM   2221  ND1 HIS A 359       1.024   7.090 -16.127
ATOM   2222  CE1 HIS A 359      -0.235   6.904 -16.600
ATOM   2223  NE2 HIS A 359      -1.129   6.831 -15.630
ATOM   2224  CD2 HIS A 359      -0.392   6.975 -14.467
ATOM   2225  C   HIS A 359       2.132   9.533 -12.885
ATOM   2226  O   HIS A 359       2.020  10.619 -13.458
ATOM   2227  N   GLN A 360       1.674   9.318 -11.621
ATOM   2228  H   GLN A 360       1.817   8.435 -11.169
ATOM   2229  CA  GLN A 360       0.867  10.268 -10.880
ATOM   2230  CB  GLN A 360       0.585   9.834  -9.439
ATOM   2231  CG  GLN A 360      -0.318   8.641  -9.211
ATOM   2232  CD  GLN A 360      -0.296   8.328  -7.714
ATOM   2233  OE1 GLN A 360       0.343   8.923  -6.842
ATOM   2234  NE2 GLN A 360      -1.069   7.268  -7.400
ATOM   2235 1HE2 GLN A 360      -1.151   6.983  -6.449
ATOM   2236 2HE2 GLN A 360      -1.568   6.779  -8.115
ATOM   2237  C   GLN A 360       1.598  11.555 -10.635
ATOM   2238  O   GLN A 360       1.038  12.627 -10.857
ATOM   2239  N   LEU A 361       2.884  11.464 -10.224
ATOM   2240  H   LEU A 361       3.308  10.572 -10.075
ATOM   2241  CA  LEU A 361       3.706  12.601  -9.904
ATOM   2242  CB  LEU A 361       5.026  12.151  -9.271
ATOM   2243  CG  LEU A 361       4.832  11.545  -7.866
ATOM   2244  CD1 LEU A 361       6.117  10.897  -7.360
ATOM   2245  CD2 LEU A 361       4.278  12.562  -6.863
ATOM   2246  C   LEU A 361       3.927  13.490 -11.096
ATOM   2247  O   LEU A 361       3.941  14.714 -10.951
ATOM   2248  N   ALA A 362       4.082  12.891 -12.304
ATOM   2249  H   ALA A 362       4.136  11.895 -12.384
ATOM   2250  CA  ALA A 362       4.257  13.633 -13.533
ATOM   2251  CB  ALA A 362       4.671  12.758 -14.716
ATOM   2252  C   ALA A 362       2.975  14.323 -13.907
ATOM   2253  O   ALA A 362       3.019  15.425 -14.445
ATOM   2254  N   TYR A 363       1.802  13.689 -13.649
ATOM   2255  H   TYR A 363       1.780  12.754 -13.294
ATOM   2256  CA  TYR A 363       0.528  14.305 -13.949
ATOM   2257  CB  TYR A 363      -0.670  13.376 -13.789
ATOM   2258  CG  TYR A 363      -0.761  12.465 -14.961
ATOM   2259  CD1 TYR A 363      -0.487  11.113 -14.804
ATOM   2260  CE1 TYR A 363      -0.582  10.236 -15.877
ATOM   2261  CZ  TYR A 363      -0.967  10.699 -17.127
ATOM   2262  OH  TYR A 363      -1.063   9.805 -18.211
ATOM   2263  HH  TYR A 363      -0.801   8.934 -17.906
ATOM   2264  CE2 TYR A 363      -1.252  12.051 -17.300
ATOM   2265  CD2 TYR A 363      -1.148  12.933 -16.222
ATOM   2266  C   TYR A 363       0.267  15.496 -13.068
ATOM   2267  O   TYR A 363      -0.289  16.494 -13.520
ATOM   2268  N   LEU A 364       0.669  15.408 -11.783
ATOM   2269  H   LEU A 364       1.077  14.564 -11.443
ATOM   2270  CA  LEU A 364       0.518  16.457 -10.807
ATOM   2271  CB  LEU A 364       1.010  16.030  -9.427
ATOM   2272  CG  LEU A 364       0.098  15.026  -8.768
ATOM   2273  CD1 LEU A 364       0.750  14.451  -7.513
ATOM   2274  CD2 LEU A 364      -1.241  15.713  -8.507
ATOM   2275  C   LEU A 364       1.332  17.663 -11.108
ATOM   2276  O   LEU A 364       0.887  18.788 -10.864
ATOM   2277  N   ASN A 365       2.559  17.417 -11.604
ATOM   2278  H   ASN A 365       2.898  16.478 -11.689
ATOM   2279  CA  ASN A 365       3.520  18.429 -11.922
ATOM   2280  CB  ASN A 365       4.820  18.041 -11.189
ATOM   2281  CG  ASN A 365       4.575  18.029  -9.672
ATOM   2282  OD1 ASN A 365       4.291  19.050  -9.047
ATOM   2283  ND2 ASN A 365       4.618  16.810  -9.075
ATOM   2284 1HD2 ASN A 365       4.340  16.719  -8.118
ATOM   2285 2HD2 ASN A 365       4.784  15.992  -9.625
ATOM   2286  C   ASN A 365       3.724  18.447 -13.417
ATOM   2287  O   ASN A 365       4.451  17.617 -13.961
ATOM   2288  N   GLU A 366       3.191  19.496 -14.086
ATOM   2289  H   GLU A 366       2.686  20.200 -13.594
ATOM   2290  CA  GLU A 366       3.189  19.656 -15.527
ATOM   2291  CB  GLU A 366       2.541  20.997 -15.946
ATOM   2292  CG  GLU A 366       1.025  21.094 -15.715
ATOM   2293  CD  GLU A 366       0.447  22.478 -16.042
ATOM   2294  OE1 GLU A 366       1.207  23.426 -16.380
ATOM   2295  OE2 GLU A 366      -0.803  22.604 -15.947
ATOM   2296  C   GLU A 366       4.497  19.621 -16.278
ATOM   2297  O   GLU A 366       4.601  18.889 -17.264
ATOM   2298  N   LYS A 367       5.534  20.355 -15.816
ATOM   2299  H   LYS A 367       5.471  20.901 -14.986
ATOM   2300  CA  LYS A 367       6.804  20.424 -16.507
ATOM   2301  CB  LYS A 367       7.566  21.734 -16.223
ATOM   2302  CG  LYS A 367       6.875  23.041 -16.606
ATOM   2303  CD  LYS A 367       7.709  24.252 -16.180
ATOM   2304  CE  LYS A 367       7.006  25.601 -16.329
ATOM   2305  NZ  LYS A 367       5.916  25.733 -15.338
ATOM   2306  HZ1 LYS A 367       5.325  24.881 -15.336
ATOM   2307  HZ2 LYS A 367       6.328  25.873 -14.396
ATOM   2308  HZ3 LYS A 367       5.328  26.554 -15.576
ATOM   2309  C   LYS A 367       7.757  19.331 -16.097
ATOM   2310  O   LYS A 367       8.865  19.261 -16.639
ATOM   2311  N   LEU A 368       7.378  18.476 -15.114
ATOM   2312  H   LEU A 368       6.463  18.473 -14.711
ATOM   2313  CA  LEU A 368       8.261  17.442 -14.655
ATOM   2314  CB  LEU A 368       7.842  16.889 -13.278
ATOM   2315  CG  LEU A 368       8.988  16.607 -12.276
ATOM   2316  CD1 LEU A 368       8.399  16.351 -10.884
ATOM   2317  CD2 LEU A 368       9.978  15.519 -12.707
ATOM   2318  C   LEU A 368       8.342  16.314 -15.647
ATOM   2319  O   LEU A 368       7.326  15.836 -16.157
ATOM   2320  N   THR A 369       9.590  15.907 -15.968
ATOM   2321  H   THR A 369      10.402  16.355 -15.599
ATOM   2322  CA  THR A 369       9.823  14.811 -16.864
ATOM   2323  CB  THR A 369      10.741  15.158 -18.017
ATOM   2324  CG2 THR A 369      10.878  13.938 -18.956
ATOM   2325  OG1 THR A 369      10.175  16.222 -18.768
ATOM   2326  HG1 THR A 369      10.241  17.000 -18.207
ATOM   2327  C   THR A 369      10.447  13.731 -16.014
ATOM   2328  O   THR A 369      11.519  13.907 -15.423
ATOM   2329  N   PHE A 370       9.731  12.600 -15.892
ATOM   2330  H   PHE A 370       8.861  12.475 -16.356
ATOM   2331  CA  PHE A 370      10.215  11.470 -15.159
ATOM   2332  CB  PHE A 370       9.234  10.753 -14.239
ATOM   2333  CG  PHE A 370       8.905  11.450 -12.984
ATOM   2334  CD1 PHE A 370       7.845  12.347 -12.910
ATOM   2335  CE1 PHE A 370       7.551  12.963 -11.697
ATOM   2336  CZ  PHE A 370       8.302  12.668 -10.559
ATOM   2337  CE2 PHE A 370       9.348  11.752 -10.621
ATOM   2338  CD2 PHE A 370       9.642  11.139 -11.836
ATOM   2339  C   PHE A 370      10.654  10.364 -16.047
ATOM   2340  O   PHE A 370       9.921   9.933 -16.931
ATOM   2341  N   TYR A 371      11.890   9.899 -15.821
ATOM   2342  H   TYR A 371      12.457  10.333 -15.129
ATOM   2343  CA  TYR A 371      12.469   8.783 -16.517
ATOM   2344  CB  TYR A 371      13.919   8.990 -16.997
ATOM   2345  CG  TYR A 371      14.003   9.962 -18.121
ATOM   2346  CD1 TYR A 371      14.144  11.331 -17.882
ATOM   2347  CE1 TYR A 371      14.231  12.229 -18.949
ATOM   2348  CZ  TYR A 371      14.188  11.764 -20.263
ATOM   2349  OH  TYR A 371      14.275  12.680 -21.334
ATOM   2350  HH  TYR A 371      14.258  12.179 -22.155
ATOM   2351  CE2 TYR A 371      14.064  10.396 -20.510
ATOM   2352  CD2 TYR A 371      13.978   9.500 -19.440
ATOM   2353  C   TYR A 371      12.512   7.651 -15.526
ATOM   2354  O   TYR A 371      12.974   7.818 -14.397
ATOM   2355  N   PHE A 372      11.994   6.476 -15.920
ATOM   2356  H   PHE A 372      11.594   6.353 -16.820
ATOM   2357  CA  PHE A 372      11.983   5.307 -15.090
ATOM   2358  CB  PHE A 372      10.539   4.851 -14.738
ATOM   2359  CG  PHE A 372      10.532   3.625 -13.877
ATOM   2360  CD1 PHE A 372      11.061   3.632 -12.581
ATOM   2361  CE1 PHE A 372      11.037   2.474 -11.802
ATOM   2362  CZ  PHE A 372      10.473   1.301 -12.309
ATOM   2363  CE2 PHE A 372       9.928   1.286 -13.593
ATOM   2364  CD2 PHE A 372       9.956   2.447 -14.369
ATOM   2365  C   PHE A 372      12.708   4.239 -15.847
ATOM   2366  O   PHE A 372      12.366   3.958 -16.993
ATOM   2367  N   TYR A 373      13.751   3.663 -15.214
ATOM   2368  H   TYR A 373      14.028   3.980 -14.311
ATOM   2369  CA  TYR A 373      14.542   2.601 -15.783
ATOM   2370  CB  TYR A 373      16.002   2.972 -16.154
ATOM   2371  CG  TYR A 373      16.059   3.983 -17.250
ATOM   2372  CD1 TYR A 373      16.064   5.350 -16.960
ATOM   2373  CE1 TYR A 373      16.120   6.291 -17.990
ATOM   2374  CZ  TYR A 373      16.177   5.876 -19.320
ATOM   2375  OH  TYR A 373      16.231   6.841 -20.350
ATOM   2376  HH  TYR A 373      16.257   6.377 -21.191
ATOM   2377  CE2 TYR A 373      16.183   4.511 -19.620
ATOM   2378  CD2 TYR A 373      16.127   3.570 -18.586
ATOM   2379  C   TYR A 373      14.667   1.487 -14.788
ATOM   2380  O   TYR A 373      14.847   1.718 -13.593
ATOM   2381  N   ASP A 374      14.548   0.234 -15.268
ATOM   2382  H   ASP A 374      14.328   0.070 -16.224
ATOM   2383  CA  ASP A 374      14.698  -0.912 -14.411
ATOM   2384  CB  ASP A 374      13.383  -1.652 -14.052
ATOM   2385  CG  ASP A 374      13.589  -2.800 -13.046
ATOM   2386  OD1 ASP A 374      14.708  -3.004 -12.503
ATOM   2387  OD2 ASP A 374      12.598  -3.545 -12.843
ATOM   2388  C   ASP A 374      15.598  -1.840 -15.179
ATOM   2389  O   ASP A 374      15.232  -2.370 -16.229
ATOM   2390  N   GLU A 375      16.814  -2.040 -14.637
ATOM   2391  H   GLU A 375      17.052  -1.596 -13.778
ATOM   2392  CA  GLU A 375      17.847  -2.876 -15.190
ATOM   2393  CB  GLU A 375      19.227  -2.686 -14.537
ATOM   2394  CG  GLU A 375      19.865  -1.309 -14.722
ATOM   2395  CD  GLU A 375      21.325  -1.382 -14.287
ATOM   2396  OE1 GLU A 375      21.619  -1.808 -13.139
ATOM   2397  OE2 GLU A 375      22.183  -1.011 -15.130
ATOM   2398  C   GLU A 375      17.564  -4.344 -15.050
ATOM   2399  O   GLU A 375      18.151  -5.147 -15.776
ATOM   2400  N   ARG A 376      16.659  -4.733 -14.118
ATOM   2401  H   ARG A 376      16.180  -4.062 -13.557
ATOM   2402  CA  ARG A 376      16.333  -6.112 -13.844
ATOM   2403  CB  ARG A 376      15.616  -6.249 -12.486
ATOM   2404  CG  ARG A 376      16.402  -5.841 -11.237
ATOM   2405  CD  ARG A 376      15.514  -5.845  -9.989
ATOM   2406  NE  ARG A 376      14.427  -4.852 -10.263
ATOM   2407  HE  ARG A 376      14.537  -4.237 -11.047
ATOM   2408  CZ  ARG A 376      13.276  -4.779  -9.529
ATOM   2409  NH1 ARG A 376      13.085  -5.526  -8.402
ATOM   2410 1HH1 ARG A 376      13.798  -6.155  -8.089
ATOM   2411 2HH1 ARG A 376      12.208  -5.482  -7.922
ATOM   2412  NH2 ARG A 376      12.288  -3.937  -9.951
ATOM   2413 1HH2 ARG A 376      12.391  -3.438 -10.815
ATOM   2414 2HH2 ARG A 376      11.420  -3.886  -9.456
ATOM   2415  C   ARG A 376      15.404  -6.631 -14.918
ATOM   2416  O   ARG A 376      14.196  -6.811 -14.720
ATOM   2417  N   SER A 377      15.983  -6.865 -16.114
ATOM   2418  H   SER A 377      16.945  -6.654 -16.277
ATOM   2419  CA  SER A 377      15.244  -7.368 -17.230
ATOM   2420  CB  SER A 377      14.699  -6.240 -18.138
ATOM   2421  OG  SER A 377      13.942  -6.754 -19.225
ATOM   2422  HG  SER A 377      13.601  -5.988 -19.694
ATOM   2423  C   SER A 377      16.154  -8.222 -18.052
ATOM   2424  O   SER A 377      17.319  -7.888 -18.279
ATOM   2425  N   GLU A 378      15.627  -9.394 -18.459
ATOM   2426  H   GLU A 378      14.692  -9.646 -18.225
ATOM   2427  CA  GLU A 378      16.322 -10.316 -19.314
ATOM   2428  CB  GLU A 378      15.847 -11.779 -19.202
ATOM   2429  CG  GLU A 378      16.104 -12.437 -17.840
ATOM   2430  CD  GLU A 378      15.539 -13.855 -17.851
ATOM   2431  OE1 GLU A 378      15.946 -14.666 -18.725
ATOM   2432  OE2 GLU A 378      14.681 -14.148 -16.979
ATOM   2433  C   GLU A 378      16.029  -9.856 -20.718
ATOM   2434  O   GLU A 378      14.970  -9.283 -20.984
ATOM   2435  N   ASN A 379      16.978 -10.103 -21.650
ATOM   2436  H   ASN A 379      17.829 -10.562 -21.407
ATOM   2437  CA  ASN A 379      16.846  -9.741 -23.045
ATOM   2438  CB  ASN A 379      18.141 -10.080 -23.828
ATOM   2439  CG  ASN A 379      18.084  -9.600 -25.279
ATOM   2440  OD1 ASN A 379      18.010  -8.411 -25.573
ATOM   2441  ND2 ASN A 379      18.099 -10.574 -26.228
ATOM   2442 1HD2 ASN A 379      18.044 -10.327 -27.195
ATOM   2443 2HD2 ASN A 379      18.156 -11.535 -25.959
ATOM   2444  C   ASN A 379      15.719 -10.540 -23.658
ATOM   2445  O   ASN A 379      14.901  -9.996 -24.398
ATOM   2446  N   LYS A 380      15.669 -11.846 -23.310
ATOM   2447  H   LYS A 380      16.356 -12.207 -22.684
ATOM   2448  CA  LYS A 380      14.728 -12.835 -23.755
ATOM   2449  CB  LYS A 380      15.197 -14.250 -23.378
ATOM   2450  CG  LYS A 380      16.438 -14.711 -24.142
ATOM   2451  CD  LYS A 380      16.899 -16.104 -23.727
ATOM   2452  CE  LYS A 380      18.147 -16.597 -24.459
ATOM   2453  NZ  LYS A 380      18.440 -17.974 -24.018
ATOM   2454  HZ1 LYS A 380      18.948 -18.487 -24.763
ATOM   2455  HZ2 LYS A 380      19.018 -17.951 -23.157
ATOM   2456  HZ3 LYS A 380      17.545 -18.461 -23.820
ATOM   2457  C   LYS A 380      13.344 -12.677 -23.198
ATOM   2458  O   LYS A 380      12.388 -13.031 -23.893
ATOM   2459  N   ASN A 381      13.200 -12.150 -21.944
ATOM   2460  H   ASN A 381      13.981 -11.848 -21.405
ATOM   2461  CA  ASN A 381      11.902 -12.001 -21.319
ATOM   2462  CB  ASN A 381      11.995 -11.502 -19.853
ATOM   2463  CG  ASN A 381      10.657 -11.548 -19.099
ATOM   2464  OD1 ASN A 381       9.541 -11.533 -19.619
ATOM   2465  ND2 ASN A 381      10.786 -11.601 -17.748
ATOM   2466 1HD2 ASN A 381       9.971 -11.610 -17.170
ATOM   2467 2HD2 ASN A 381      11.694 -11.612 -17.329
ATOM   2468  C   ASN A 381      11.151 -11.000 -22.139
ATOM   2469  O   ASN A 381      11.491  -9.814 -22.180
ATOM   2470  N   SER A 382      10.082 -11.501 -22.794
ATOM   2471  H   SER A 382       9.817 -12.462 -22.754
ATOM   2472  CA  SER A 382       9.302 -10.665 -23.643
ATOM   2473  CB  SER A 382       9.902 -10.529 -25.055
ATOM   2474  OG  SER A 382       9.818 -11.753 -25.762
ATOM   2475  HG  SER A 382      10.672 -12.189 -25.665
ATOM   2476  C   SER A 382       7.897 -11.124 -23.788
ATOM   2477  O   SER A 382       7.525 -12.245 -23.434
ATOM   2478  N   ILE A 383       7.096 -10.197 -24.345
ATOM   2479  H   ILE A 383       7.464  -9.330 -24.682
ATOM   2480  CA  ILE A 383       5.704 -10.347 -24.628
ATOM   2481  CB  ILE A 383       5.101  -8.963 -24.727
ATOM   2482  CG2 ILE A 383       3.683  -8.978 -25.315
ATOM   2483  CG1 ILE A 383       5.182  -8.398 -23.284
ATOM   2484  CD1 ILE A 383       4.923  -6.916 -23.077
ATOM   2485  C   ILE A 383       5.593 -11.265 -25.820
ATOM   2486  O   ILE A 383       4.643 -12.048 -25.891
ATOM   2487  N   TYR A 384       6.537 -11.191 -26.798
ATOM   2488  H   TYR A 384       7.310 -10.564 -26.770
ATOM   2489  CA  TYR A 384       6.465 -12.134 -27.886
ATOM   2490  CB  TYR A 384       5.905 -11.672 -29.265
ATOM   2491  CG  TYR A 384       4.472 -11.275 -29.136
ATOM   2492  CD1 TYR A 384       3.488 -12.270 -29.158
ATOM   2493  CE1 TYR A 384       2.139 -11.938 -29.034
ATOM   2494  CZ  TYR A 384       1.762 -10.603 -28.900
ATOM   2495  OH  TYR A 384       0.394 -10.283 -28.772
ATOM   2496  HH  TYR A 384       0.322  -9.328 -28.692
ATOM   2497  CE2 TYR A 384       2.736  -9.599 -28.899
ATOM   2498  CD2 TYR A 384       4.089  -9.934 -29.022
ATOM   2499  C   TYR A 384       7.775 -12.826 -28.063
ATOM   2500  O   TYR A 384       8.768 -12.244 -28.488
ATOM   2501  N   ILE A 385       7.810 -14.118 -27.691
ATOM   2502  H   ILE A 385       7.011 -14.585 -27.323
ATOM   2503  CA  ILE A 385       8.993 -14.925 -27.835
ATOM   2504  CB  ILE A 385       9.332 -15.736 -26.587
ATOM   2505  CG2 ILE A 385      10.669 -16.453 -26.855
ATOM   2506  CG1 ILE A 385       9.420 -14.852 -25.324
ATOM   2507  CD1 ILE A 385       9.545 -15.602 -23.996
ATOM   2508  C   ILE A 385       8.513 -15.820 -28.959
ATOM   2509  O   ILE A 385       8.286 -17.022 -28.797
ATOM   2510  N   SER A 386       8.318 -15.208 -30.149
ATOM   2511  H   SER A 386       8.517 -14.241 -30.282
ATOM   2512  CA  SER A 386       7.809 -15.905 -31.291
ATOM   2513  CB  SER A 386       6.959 -14.985 -32.188
ATOM   2514  OG  SER A 386       5.869 -14.464 -31.440
ATOM   2515  HG  SER A 386       5.423 -13.845 -32.020
ATOM   2516  C   SER A 386       8.890 -16.562 -32.084
ATOM   2517  O   SER A 386       9.417 -15.983 -33.037
ATOM   2518  N   LYS A 387       9.293 -17.783 -31.660
ATOM   2519  H   LYS A 387       8.903 -18.226 -30.855
ATOM   2520  CA  LYS A 387      10.305 -18.498 -32.386
ATOM   2521  CB  LYS A 387      11.745 -18.271 -31.875
ATOM   2522  CG  LYS A 387      12.346 -16.885 -32.195
ATOM   2523  CD  LYS A 387      13.046 -16.781 -33.565
ATOM   2524  CE  LYS A 387      12.210 -16.194 -34.709
ATOM   2525  NZ  LYS A 387      12.990 -16.190 -35.965
ATOM   2526  HZ1 LYS A 387      13.877 -15.674 -35.822
ATOM   2527  HZ2 LYS A 387      13.202 -17.166 -36.245
ATOM   2528  HZ3 LYS A 387      12.442 -15.732 -36.718
ATOM   2529  C   LYS A 387       9.989 -19.949 -32.623
ATOM   2530  O   LYS A 387       9.350 -20.262 -33.630
ATOM   2531  N   GLY A 388      10.375 -20.857 -31.690
ATOM   2532  H   GLY A 388      10.846 -20.583 -30.856
ATOM   2533  CA  GLY A 388      10.174 -22.275 -31.833
ATOM   2534  C   GLY A 388       8.809 -22.726 -31.450
ATOM   2535  O   GLY A 388       8.584 -23.171 -30.325
ATOM   2536  N   ASN A 389       7.882 -22.641 -32.430
ATOM   2537  H   ASN A 389       8.127 -22.252 -33.316
ATOM   2538  CA  ASN A 389       6.502 -23.045 -32.304
ATOM   2539  CB  ASN A 389       5.636 -22.506 -33.463
ATOM   2540  CG  ASN A 389       5.437 -20.990 -33.326
ATOM   2541  OD1 ASN A 389       5.567 -20.371 -32.268
ATOM   2542  ND2 ASN A 389       5.113 -20.344 -34.475
ATOM   2543 1HD2 ASN A 389       4.995 -19.351 -34.474
ATOM   2544 2HD2 ASN A 389       4.997 -20.859 -35.324
ATOM   2545  C   ASN A 389       6.401 -24.554 -32.283
ATOM   2546  O   ASN A 389       5.421 -25.115 -31.792
ATOM   2547  N   LYS A 390       7.456 -25.233 -32.792
ATOM   2548  H   LYS A 390       8.226 -24.728 -33.172
ATOM   2549  CA  LYS A 390       7.602 -26.659 -32.892
ATOM   2550  CB  LYS A 390       8.462 -27.057 -34.114
ATOM   2551  CG  LYS A 390       7.786 -26.830 -35.467
ATOM   2552  CD  LYS A 390       8.604 -27.366 -36.643
ATOM   2553  CE  LYS A 390       7.940 -27.158 -38.003
ATOM   2554  NZ  LYS A 390       8.830 -27.642 -39.075
ATOM   2555  HZ1 LYS A 390       8.353 -27.549 -39.991
ATOM   2556  HZ2 LYS A 390       9.704 -27.083 -39.088
ATOM   2557  HZ3 LYS A 390       9.063 -28.639 -38.910
ATOM   2558  C   LYS A 390       8.221 -27.259 -31.642
ATOM   2559  O   LYS A 390       8.768 -28.363 -31.693
ATOM   2560  N   SER A 391       8.235 -26.517 -30.504
ATOM   2561  H   SER A 391       7.860 -25.595 -30.462
ATOM   2562  CA  SER A 391       8.768 -27.017 -29.258
ATOM   2563  CB  SER A 391       9.002 -25.918 -28.196
ATOM   2564  OG  SER A 391       7.783 -25.280 -27.835
ATOM   2565  HG  SER A 391       8.017 -24.630 -27.167
ATOM   2566  C   SER A 391       7.884 -28.104 -28.691
ATOM   2567  O   SER A 391       6.655 -28.003 -28.747
ATOM   2568  N   ASN A 392       8.513 -29.183 -28.163
ATOM   2569  H   ASN A 392       9.507 -29.257 -28.145
ATOM   2570  CA  ASN A 392       7.799 -30.299 -27.591
ATOM   2571  CB  ASN A 392       8.081 -31.660 -28.284
ATOM   2572  CG  ASN A 392       9.515 -32.130 -28.093
ATOM   2573  OD1 ASN A 392      10.472 -31.413 -28.375
ATOM   2574  ND2 ASN A 392       9.664 -33.387 -27.602
ATOM   2575 1HD2 ASN A 392      10.582 -33.764 -27.483
ATOM   2576 2HD2 ASN A 392       8.860 -33.947 -27.406
ATOM   2577  C   ASN A 392       8.016 -30.381 -26.099
ATOM   2578  O   ASN A 392       8.686 -29.521 -25.523
ATOM   2579  N   GLU A 393       7.366 -31.368 -25.424
ATOM   2580  H   GLU A 393       6.776 -32.032 -25.875
ATOM   2581  CA  GLU A 393       7.499 -31.511 -23.999
ATOM   2582  CB  GLU A 393       6.155 -31.337 -23.250
ATOM   2583  CG  GLU A 393       5.518 -29.941 -23.389
ATOM   2584  CD  GLU A 393       6.249 -28.864 -22.570
ATOM   2585  OE1 GLU A 393       7.110 -29.174 -21.702
ATOM   2586  OE2 GLU A 393       5.944 -27.670 -22.823
ATOM   2587  C   GLU A 393       8.144 -32.758 -23.456
ATOM   2588  O   GLU A 393       8.640 -32.704 -22.328
ATOM   2589  N   ILE A 394       8.186 -33.888 -24.215
ATOM   2590  H   ILE A 394       7.816 -33.921 -25.140
ATOM   2591  CA  ILE A 394       8.741 -35.123 -23.688
ATOM   2592  CB  ILE A 394       8.281 -36.319 -24.525
ATOM   2593  CG2 ILE A 394       8.993 -37.619 -24.075
ATOM   2594  CG1 ILE A 394       6.750 -36.478 -24.393
ATOM   2595  CD1 ILE A 394       6.125 -37.447 -25.398
ATOM   2596  C   ILE A 394      10.254 -35.068 -23.585
ATOM   2597  O   ILE A 394      10.787 -35.126 -22.476
ATOM   2598  N   ILE A 395      10.973 -34.899 -24.718
ATOM   2599  H   ILE A 395      10.546 -34.830 -25.616
ATOM   2600  CA  ILE A 395      12.414 -34.817 -24.693
ATOM   2601  CB  ILE A 395      13.158 -35.906 -25.458
ATOM   2602  CG2 ILE A 395      14.678 -35.613 -25.373
ATOM   2603  CG1 ILE A 395      12.809 -37.307 -24.911
ATOM   2604  CD1 ILE A 395      13.343 -38.467 -25.750
ATOM   2605  C   ILE A 395      12.594 -33.505 -25.383
ATOM   2606  O   ILE A 395      12.373 -33.397 -26.591
ATOM   2607  N   LYS A 396      12.943 -32.476 -24.587
ATOM   2608  H   LYS A 396      13.096 -32.598 -23.609
ATOM   2609  CA  LYS A 396      13.122 -31.137 -25.084
ATOM   2610  CB  LYS A 396      12.001 -30.207 -24.545
ATOM   2611  CG  LYS A 396      11.956 -30.051 -23.016
ATOM   2612  CD  LYS A 396      10.681 -29.402 -22.474
ATOM   2613  CE  LYS A 396      10.533 -27.907 -22.766
ATOM   2614  NZ  LYS A 396       9.396 -27.370 -21.993
ATOM   2615  HZ1 LYS A 396       9.164 -26.413 -22.320
ATOM   2616  HZ2 LYS A 396       8.566 -27.983 -22.108
ATOM   2617  HZ3 LYS A 396       9.652 -27.336 -20.988
ATOM   2618  C   LYS A 396      14.482 -30.552 -24.787
ATOM   2619  O   LYS A 396      14.665 -29.337 -24.901
ATOM   2620  N   ASN A 397      15.480 -31.413 -24.473
ATOM   2621  H   ASN A 397      15.311 -32.395 -24.447
ATOM   2622  CA  ASN A 397      16.815 -31.017 -24.089
ATOM   2623  CB  ASN A 397      17.647 -32.285 -23.749
ATOM   2624  CG  ASN A 397      19.077 -31.982 -23.302
ATOM   2625  OD1 ASN A 397      20.022 -32.222 -24.051
ATOM   2626  ND2 ASN A 397      19.248 -31.441 -22.068
ATOM   2627 1HD2 ASN A 397      20.166 -31.214 -21.744
ATOM   2628 2HD2 ASN A 397      18.457 -31.273 -21.481
ATOM   2629  C   ASN A 397      17.563 -30.141 -25.073
ATOM   2630  O   ASN A 397      18.140 -29.140 -24.645
ATOM   2631  N   LYS A 398      17.570 -30.480 -26.383
ATOM   2632  H   LYS A 398      17.104 -31.297 -26.714
ATOM   2633  CA  LYS A 398      18.260 -29.705 -27.394
ATOM   2634  CB  LYS A 398      19.358 -30.517 -28.125
ATOM   2635  CG  LYS A 398      20.509 -31.057 -27.272
ATOM   2636  CD  LYS A 398      21.446 -29.966 -26.743
ATOM   2637  CE  LYS A 398      22.738 -30.488 -26.110
ATOM   2638  NZ  LYS A 398      22.456 -31.209 -24.854
ATOM   2639  HZ1 LYS A 398      23.341 -31.579 -24.459
ATOM   2640  HZ2 LYS A 398      22.024 -30.557 -24.172
ATOM   2641  HZ3 LYS A 398      21.802 -31.997 -25.027
ATOM   2642  C   LYS A 398      17.373 -29.131 -28.468
ATOM   2643  O   LYS A 398      17.874 -28.486 -29.391
ATOM   2644  N   LYS A 399      16.038 -29.310 -28.363
ATOM   2645  H   LYS A 399      15.643 -29.786 -27.582
ATOM   2646  CA  LYS A 399      15.091 -28.866 -29.363
ATOM   2647  CB  LYS A 399      13.661 -29.327 -29.043
ATOM   2648  CG  LYS A 399      13.449 -30.833 -29.206
ATOM   2649  CD  LYS A 399      13.480 -31.319 -30.656
ATOM   2650  CE  LYS A 399      13.103 -32.792 -30.806
ATOM   2651  NZ  LYS A 399      13.236 -33.200 -32.217
ATOM   2652  HZ1 LYS A 399      14.231 -33.409 -32.422
ATOM   2653  HZ2 LYS A 399      12.664 -34.048 -32.392
ATOM   2654  HZ3 LYS A 399      12.912 -32.435 -32.839
ATOM   2655  C   LYS A 399      15.038 -27.390 -29.630
ATOM   2656  O   LYS A 399      14.948 -26.987 -30.792
ATOM   2657  N   LYS A 400      15.173 -26.563 -28.569
ATOM   2658  H   LYS A 400      15.296 -26.930 -27.651
ATOM   2659  CA  LYS A 400      15.130 -25.124 -28.638
ATOM   2660  CB  LYS A 400      15.046 -24.436 -27.261
ATOM   2661  CG  LYS A 400      13.739 -24.680 -26.496
ATOM   2662  CD  LYS A 400      13.675 -23.943 -25.155
ATOM   2663  CE  LYS A 400      13.650 -22.417 -25.313
ATOM   2664  NZ  LYS A 400      13.520 -21.758 -24.001
ATOM   2665  HZ1 LYS A 400      13.767 -20.752 -24.091
ATOM   2666  HZ2 LYS A 400      12.547 -21.845 -23.650
ATOM   2667  HZ3 LYS A 400      14.168 -22.210 -23.329
ATOM   2668  C   LYS A 400      16.276 -24.505 -29.394
ATOM   2669  O   LYS A 400      16.248 -23.297 -29.633
ATOM   2670  N   ASN A 401      17.314 -25.302 -29.772
ATOM   2671  H   ASN A 401      17.337 -26.276 -29.553
ATOM   2672  CA  ASN A 401      18.458 -24.824 -30.519
ATOM   2673  CB  ASN A 401      19.502 -25.926 -30.811
ATOM   2674  CG  ASN A 401      20.288 -26.313 -29.556
ATOM   2675  OD1 ASN A 401      20.394 -25.592 -28.564
ATOM   2676  ND2 ASN A 401      20.868 -27.541 -29.597
ATOM   2677 1HD2 ASN A 401      21.400 -27.871 -28.818
ATOM   2678 2HD2 ASN A 401      20.751 -28.124 -30.401
ATOM   2679  C   ASN A 401      17.982 -24.298 -31.850
ATOM   2680  O   ASN A 401      18.459 -23.255 -32.301
ATOM   2681  N   THR A 402      17.027 -25.013 -32.498
ATOM   2682  H   THR A 402      16.633 -25.838 -32.097
ATOM   2683  CA  THR A 402      16.441 -24.603 -33.748
ATOM   2684  CB  THR A 402      15.818 -25.766 -34.492
ATOM   2685  CG2 THR A 402      15.213 -25.296 -35.832
ATOM   2686  OG1 THR A 402      16.816 -26.743 -34.757
ATOM   2687  HG1 THR A 402      16.340 -27.556 -34.948
ATOM   2688  C   THR A 402      15.377 -23.606 -33.351
ATOM   2689  O   THR A 402      14.570 -23.892 -32.461
ATOM   2690  N   SER A 403      15.359 -22.424 -34.027
ATOM   2691  H   SER A 403      16.019 -22.243 -34.751
ATOM   2692  CA  SER A 403      14.423 -21.347 -33.779
ATOM   2693  CB  SER A 403      12.987 -21.663 -34.266
ATOM   2694  OG  SER A 403      12.986 -21.871 -35.673
ATOM   2695  HG  SER A 403      12.076 -22.072 -35.908
ATOM   2696  C   SER A 403      14.474 -20.914 -32.330
ATOM   2697  O   SER A 403      13.500 -20.996 -31.580
ATOM   2698  N   ILE A 404      15.684 -20.474 -31.924
ATOM   2699  H   ILE A 404      16.438 -20.444 -32.576
ATOM   2700  CA  ILE A 404      16.034 -20.030 -30.598
ATOM   2701  CB  ILE A 404      17.543 -19.787 -30.473
ATOM   2702  CG2 ILE A 404      17.980 -18.629 -31.400
ATOM   2703  CG1 ILE A 404      17.993 -19.637 -29.003
ATOM   2704  CD1 ILE A 404      19.504 -19.694 -28.787
ATOM   2705  C   ILE A 404      15.207 -18.858 -30.128
ATOM   2706  O   ILE A 404      14.853 -17.970 -30.899
ATOM   2707  N   ASP A 405      14.939 -18.839 -28.805
ATOM   2708  H   ASP A 405      15.299 -19.578 -28.242
ATOM   2709  CA  ASP A 405      14.163 -17.890 -28.043
ATOM   2710  CB  ASP A 405      13.839 -18.452 -26.627
ATOM   2711  CG  ASP A 405      15.058 -18.725 -25.734
ATOM   2712  OD1 ASP A 405      16.228 -18.543 -26.162
ATOM   2713  OD2 ASP A 405      14.811 -19.156 -24.577
ATOM   2714  C   ASP A 405      14.668 -16.463 -28.006
ATOM   2715  O   ASP A 405      14.151 -15.635 -27.252
ATOM   2716  N   ASN A 406      15.731 -16.166 -28.793
ATOM   2717  H   ASN A 406      16.163 -16.857 -29.361
ATOM   2718  CA  ASN A 406      16.322 -14.864 -28.913
ATOM   2719  CB  ASN A 406      17.571 -14.791 -29.826
ATOM   2720  CG  ASN A 406      18.780 -15.483 -29.193
ATOM   2721  OD1 ASN A 406      18.909 -15.675 -27.983
ATOM   2722  ND2 ASN A 406      19.739 -15.871 -30.073
ATOM   2723 1HD2 ASN A 406      20.564 -16.329 -29.743
ATOM   2724 2HD2 ASN A 406      19.623 -15.699 -31.051
ATOM   2725  C   ASN A 406      15.340 -13.869 -29.454
ATOM   2726  O   ASN A 406      14.525 -14.148 -30.339
ATOM   2727  N   GLU A 407      15.408 -12.678 -28.840
ATOM   2728  H   GLU A 407      16.065 -12.526 -28.107
ATOM   2729  CA  GLU A 407      14.601 -11.543 -29.131
ATOM   2730  CB  GLU A 407      14.390 -10.606 -27.927
ATOM   2731  CG  GLU A 407      13.338 -11.181 -26.984
ATOM   2732  CD  GLU A 407      12.073 -11.314 -27.825
ATOM   2733  OE1 GLU A 407      11.662 -10.311 -28.470
ATOM   2734  OE2 GLU A 407      11.515 -12.439 -27.845
ATOM   2735  C   GLU A 407      14.830 -10.718 -30.352
ATOM   2736  O   GLU A 407      15.840 -10.826 -31.041
ATOM   2737  N   ASN A 408      13.784  -9.907 -30.633
ATOM   2738  H   ASN A 408      12.994  -9.947 -30.020
ATOM   2739  CA  ASN A 408      13.595  -8.936 -31.681
ATOM   2740  CB  ASN A 408      12.095  -8.527 -31.694
ATOM   2741  CG  ASN A 408      11.633  -7.657 -32.867
ATOM   2742  OD1 ASN A 408      11.750  -7.998 -34.039
ATOM   2743  ND2 ASN A 408      11.068  -6.472 -32.528
ATOM   2744 1HD2 ASN A 408      10.738  -5.862 -33.245
ATOM   2745 2HD2 ASN A 408      11.037  -6.192 -31.569
ATOM   2746  C   ASN A 408      14.411  -7.698 -31.365
ATOM   2747  O   ASN A 408      15.182  -7.655 -30.404
ATOM   2748  N   GLU A 409      14.325  -6.692 -32.264
ATOM   2749  H   GLU A 409      13.804  -6.797 -33.105
ATOM   2750  CA  GLU A 409      14.939  -5.400 -32.132
ATOM   2751  CB  GLU A 409      14.982  -4.592 -33.450
ATOM   2752  CG  GLU A 409      15.960  -5.155 -34.483
ATOM   2753  CD  GLU A 409      15.989  -4.252 -35.708
ATOM   2754  OE1 GLU A 409      15.605  -4.740 -36.802
ATOM   2755  OE2 GLU A 409      16.401  -3.069 -35.580
ATOM   2756  C   GLU A 409      14.215  -4.592 -31.076
ATOM   2757  O   GLU A 409      13.214  -5.024 -30.499
ATOM   2758  N   ASP A 410      14.741  -3.376 -30.810
ATOM   2759  H   ASP A 410      15.550  -3.074 -31.306
ATOM   2760  CA  ASP A 410      14.279  -2.407 -29.845
ATOM   2761  CB  ASP A 410      15.282  -1.224 -29.693
ATOM   2762  CG  ASP A 410      15.466  -0.352 -30.950
ATOM   2763  OD1 ASP A 410      16.303   0.582 -30.848
ATOM   2764  OD2 ASP A 410      14.831  -0.586 -32.013
ATOM   2765  C   ASP A 410      12.875  -1.862 -30.031
ATOM   2766  O   ASP A 410      12.434  -1.046 -29.218
ATOM   2767  N   ASN A 411      12.163  -2.288 -31.109
ATOM   2768  H   ASN A 411      12.568  -2.930 -31.753
ATOM   2769  CA  ASN A 411      10.813  -1.898 -31.451
ATOM   2770  CB  ASN A 411      10.262  -2.697 -32.666
ATOM   2771  CG  ASN A 411       8.907  -2.174 -33.165
ATOM   2772  OD1 ASN A 411       8.550  -1.000 -33.056
ATOM   2773  ND2 ASN A 411       8.091  -3.108 -33.717
ATOM   2774 1HD2 ASN A 411       7.182  -2.848 -34.042
ATOM   2775 2HD2 ASN A 411       8.400  -4.055 -33.805
ATOM   2776  C   ASN A 411       9.895  -2.127 -30.275
ATOM   2777  O   ASN A 411      10.027  -3.107 -29.540
ATOM   2778  N   LYS A 412       8.918  -1.205 -30.117
ATOM   2779  H   LYS A 412       8.841  -0.454 -30.770
ATOM   2780  CA  LYS A 412       7.951  -1.162 -29.046
ATOM   2781  CB  LYS A 412       6.962   0.013 -29.190
ATOM   2782  CG  LYS A 412       7.617   1.387 -29.005
ATOM   2783  CD  LYS A 412       8.192   1.615 -27.608
ATOM   2784  CE  LYS A 412       8.817   2.989 -27.392
ATOM   2785  NZ  LYS A 412       9.387   3.060 -26.034
ATOM   2786  HZ1 LYS A 412       8.723   2.650 -25.349
ATOM   2787  HZ2 LYS A 412      10.283   2.534 -26.013
ATOM   2788  HZ3 LYS A 412       9.566   4.052 -25.788
ATOM   2789  C   LYS A 412       7.148  -2.417 -28.877
ATOM   2790  O   LYS A 412       6.706  -2.722 -27.767
ATOM   2791  N   ASN A 413       6.977  -3.195 -29.965
ATOM   2792  H   ASN A 413       7.369  -2.942 -30.846
ATOM   2793  CA  ASN A 413       6.228  -4.422 -29.955
ATOM   2794  CB  ASN A 413       5.707  -4.682 -31.387
ATOM   2795  CG  ASN A 413       4.726  -3.579 -31.792
ATOM   2796  OD1 ASN A 413       3.997  -2.978 -31.001
ATOM   2797  ND2 ASN A 413       4.732  -3.271 -33.115
ATOM   2798 1HD2 ASN A 413       4.117  -2.564 -33.465
ATOM   2799 2HD2 ASN A 413       5.330  -3.767 -33.744
ATOM   2800  C   ASN A 413       7.191  -5.517 -29.529
ATOM   2801  O   ASN A 413       7.459  -6.458 -30.284
ATOM   2802  N   ASN A 414       7.779  -5.382 -28.306
ATOM   2803  H   ASN A 414       7.559  -4.620 -27.701
ATOM   2804  CA  ASN A 414       8.712  -6.349 -27.800
ATOM   2805  CB  ASN A 414      10.193  -5.856 -27.966
ATOM   2806  CG  ASN A 414      11.287  -6.889 -27.638
ATOM   2807  OD1 ASN A 414      11.101  -7.900 -26.965
ATOM   2808  ND2 ASN A 414      12.511  -6.631 -28.165
ATOM   2809 1HD2 ASN A 414      13.262  -7.276 -28.018
ATOM   2810 2HD2 ASN A 414      12.662  -5.805 -28.707
ATOM   2811  C   ASN A 414       8.418  -6.776 -26.384
ATOM   2812  O   ASN A 414       7.802  -7.821 -26.143
ATOM   2813  N   THR A 415       8.895  -5.961 -25.424
ATOM   2814  H   THR A 415       9.385  -5.124 -25.658
ATOM   2815  CA  THR A 415       8.768  -6.181 -24.014
ATOM   2816  CB  THR A 415       9.754  -7.221 -23.482
ATOM   2817  CG2 THR A 415      11.239  -6.785 -23.621
ATOM   2818  OG1 THR A 415       9.446  -7.560 -22.136
ATOM   2819  HG1 THR A 415       9.996  -8.320 -21.922
ATOM   2820  C   THR A 415       9.061  -4.879 -23.330
ATOM   2821  O   THR A 415       9.527  -3.922 -23.955
ATOM   2822  N   SER A 416       8.754  -4.842 -22.012
ATOM   2823  H   SER A 416       8.370  -5.650 -21.572
ATOM   2824  CA  SER A 416       8.987  -3.748 -21.101
ATOM   2825  CB  SER A 416      10.508  -3.502 -20.994
ATOM   2826  OG  SER A 416      11.175  -4.701 -20.619
ATOM   2827  HG  SER A 416      11.652  -4.499 -19.813
ATOM   2828  C   SER A 416       8.317  -2.455 -21.506
ATOM   2829  O   SER A 416       8.641  -1.383 -20.988
ATOM   2830  N   ASN A 417       7.320  -2.555 -22.410
ATOM   2831  H   ASN A 417       7.031  -3.439 -22.766
ATOM   2832  CA  ASN A 417       6.577  -1.437 -22.909
ATOM   2833  CB  ASN A 417       6.582  -1.269 -24.444
ATOM   2834  CG  ASN A 417       7.999  -0.941 -24.907
ATOM   2835  OD1 ASN A 417       8.563   0.110 -24.602
ATOM   2836  ND2 ASN A 417       8.597  -1.874 -25.688
ATOM   2837 1HD2 ASN A 417       9.531  -1.731 -26.012
ATOM   2838 2HD2 ASN A 417       8.094  -2.699 -25.949
ATOM   2839  C   ASN A 417       5.173  -1.610 -22.455
ATOM   2840  O   ASN A 417       4.662  -2.730 -22.378
ATOM   2841  N   TYR A 418       4.530  -0.467 -22.134
ATOM   2842  H   TYR A 418       4.982   0.420 -22.193
ATOM   2843  CA  TYR A 418       3.174  -0.445 -21.661
ATOM   2844  CB  TYR A 418       2.783   0.942 -21.071
ATOM   2845  CG  TYR A 418       1.428   0.905 -20.428
ATOM   2846  CD1 TYR A 418       1.254   0.261 -19.192
ATOM   2847  CE1 TYR A 418      -0.001   0.219 -18.577
ATOM   2848  CZ  TYR A 418      -1.094   0.837 -19.190
ATOM   2849  OH  TYR A 418      -2.372   0.808 -18.589
ATOM   2850  HH  TYR A 418      -2.307   0.317 -17.765
ATOM   2851  CE2 TYR A 418      -0.925   1.498 -20.409
ATOM   2852  CD2 TYR A 418       0.329   1.537 -21.021
ATOM   2853  C   TYR A 418       2.243  -0.873 -22.775
ATOM   2854  O   TYR A 418       1.249  -1.549 -22.506
ATOM   2855  N   VAL A 419       2.534  -0.480 -24.041
ATOM   2856  H   VAL A 419       3.336   0.069 -24.258
ATOM   2857  CA  VAL A 419       1.701  -0.861 -25.152
ATOM   2858  CB  VAL A 419       1.363   0.297 -26.090
ATOM   2859  CG1 VAL A 419       0.495  -0.174 -27.279
ATOM   2860  CG2 VAL A 419       0.654   1.399 -25.277
ATOM   2861  C   VAL A 419       2.361  -1.978 -25.915
ATOM   2862  O   VAL A 419       3.494  -1.858 -26.389
ATOM   2863  N   SER A 420       1.630  -3.104 -26.019
ATOM   2864  H   SER A 420       0.723  -3.176 -25.613
ATOM   2865  CA  SER A 420       2.058  -4.261 -26.747
ATOM   2866  CB  SER A 420       2.244  -5.494 -25.870
ATOM   2867  OG  SER A 420       3.298  -5.227 -24.964
ATOM   2868  HG  SER A 420       2.877  -4.969 -24.140
ATOM   2869  C   SER A 420       0.952  -4.531 -27.721
ATOM   2870  O   SER A 420      -0.228  -4.375 -27.401
ATOM   2871  N   ASN A 421       1.323  -4.884 -28.965
ATOM   2872  H   ASN A 421       2.280  -4.986 -29.225
ATOM   2873  CA  ASN A 421       0.359  -5.193 -29.989
ATOM   2874  CB  ASN A 421       0.747  -4.738 -31.424
ATOM   2875  CG  ASN A 421       1.950  -5.470 -32.016
ATOM   2876  OD1 ASN A 421       2.581  -6.359 -31.447
ATOM   2877  ND2 ASN A 421       2.259  -5.095 -33.283
ATOM   2878 1HD2 ASN A 421       3.029  -5.523 -33.755
ATOM   2879 2HD2 ASN A 421       1.719  -4.392 -33.743
ATOM   2880  C   ASN A 421      -0.023  -6.655 -29.956
ATOM   2881  O   ASN A 421       0.305  -7.371 -29.008
ATOM   2882  N   ASN A 422      -0.853  -7.082 -30.935
ATOM   2883  H   ASN A 422      -1.195  -6.462 -31.636
ATOM   2884  CA  ASN A 422      -1.271  -8.451 -31.090
ATOM   2885  CB  ASN A 422      -2.762  -8.576 -31.475
ATOM   2886  CG  ASN A 422      -3.616  -8.173 -30.274
ATOM   2887  OD1 ASN A 422      -3.716  -8.904 -29.288
ATOM   2888  ND2 ASN A 422      -4.230  -6.962 -30.334
ATOM   2889 1HD2 ASN A 422      -4.779  -6.642 -29.562
ATOM   2890 2HD2 ASN A 422      -4.117  -6.381 -31.140
ATOM   2891  C   ASN A 422      -0.430  -9.144 -32.145
ATOM   2892  O   ASN A 422      -0.380 -10.374 -32.182
ATOM   2893  N   THR A 423       0.238  -8.356 -33.025
ATOM   2894  H   THR A 423       0.170  -7.366 -32.950
ATOM   2895  CA  THR A 423       1.081  -8.795 -34.119
ATOM   2896  CB  THR A 423       1.251  -7.660 -35.123
ATOM   2897  CG2 THR A 423       2.096  -8.062 -36.349
ATOM   2898  OG1 THR A 423      -0.032  -7.256 -35.584
ATOM   2899  HG1 THR A 423      -0.457  -6.828 -34.835
ATOM   2900  C   THR A 423       2.426  -9.321 -33.648
ATOM   2901  O   THR A 423       3.017  -8.820 -32.692
ATOM   2902  N   LEU A 424       2.914 -10.381 -34.334
ATOM   2903  H   LEU A 424       2.400 -10.757 -35.100
ATOM   2904  CA  LEU A 424       4.172 -11.044 -34.083
ATOM   2905  CB  LEU A 424       4.260 -12.415 -34.790
ATOM   2906  CG  LEU A 424       3.679 -13.616 -34.000
ATOM   2907  CD1 LEU A 424       2.200 -13.445 -33.603
ATOM   2908  CD2 LEU A 424       3.936 -14.931 -34.751
ATOM   2909  C   LEU A 424       5.338 -10.190 -34.519
ATOM   2910  O   LEU A 424       5.231  -9.352 -35.417
ATOM   2911  N   LYS A 425       6.487 -10.396 -33.841
ATOM   2912  H   LYS A 425       6.523 -11.097 -33.134
ATOM   2913  CA  LYS A 425       7.734  -9.701 -34.044
ATOM   2914  CB  LYS A 425       8.725 -10.039 -32.940
ATOM   2915  CG  LYS A 425       8.206  -9.503 -31.627
ATOM   2916  CD  LYS A 425       9.085  -9.819 -30.449
ATOM   2917  CE  LYS A 425       8.423  -9.287 -29.206
ATOM   2918  NZ  LYS A 425       9.195  -9.594 -27.993
ATOM   2919  HZ1 LYS A 425      10.157  -9.208 -28.067
ATOM   2920  HZ2 LYS A 425       8.725  -9.171 -27.169
ATOM   2921  HZ3 LYS A 425       9.285 -10.619 -27.852
ATOM   2922  C   LYS A 425       8.404  -9.994 -35.351
ATOM   2923  O   LYS A 425       8.301 -11.098 -35.888
ATOM   2924  N   ASP A 426       9.097  -8.959 -35.880
ATOM   2925  H   ASP A 426       9.149  -8.090 -35.396
ATOM   2926  CA  ASP A 426       9.829  -8.986 -37.121
ATOM   2927  CB  ASP A 426      10.246  -7.576 -37.603
ATOM   2928  CG  ASP A 426       9.051  -6.762 -38.118
ATOM   2929  OD1 ASP A 426       7.934  -7.311 -38.319
ATOM   2930  OD2 ASP A 426       9.257  -5.538 -38.325
ATOM   2931  C   ASP A 426      11.079  -9.820 -37.031
ATOM   2932  O   ASP A 426      11.680  -9.953 -35.963
ATOM   2933  N   ASP A 427      11.464 -10.436 -38.176
ATOM   2934  H   ASP A 427      10.949 -10.319 -39.021
ATOM   2935  CA  ASP A 427      12.641 -11.264 -38.275
ATOM   2936  CB  ASP A 427      12.659 -12.127 -39.560
ATOM   2937  CG  ASP A 427      13.865 -13.058 -39.574
ATOM   2938  OD1 ASP A 427      13.899 -14.014 -38.754
ATOM   2939  OD2 ASP A 427      14.771 -12.823 -40.414
ATOM   2940  C   ASP A 427      13.861 -10.377 -38.209
ATOM   2941  O   ASP A 427      13.988  -9.400 -38.951
ATOM   2942  N   VAL A 428      14.779 -10.737 -37.287
ATOM   2943  H   VAL A 428      14.641 -11.552 -36.730
ATOM   2944  CA  VAL A 428      15.997 -10.013 -37.015
ATOM   2945  CB  VAL A 428      16.054  -9.532 -35.565
ATOM   2946  CG1 VAL A 428      14.941  -8.493 -35.360
ATOM   2947  CG2 VAL A 428      15.960 -10.708 -34.564
ATOM   2948  C   VAL A 428      17.252 -10.792 -37.356
ATOM   2949  O   VAL A 428      18.323 -10.494 -36.823
ATOM   2950  N   SER A 429      17.171 -11.758 -38.306
ATOM   2951  H   SER A 429      16.308 -11.965 -38.761
ATOM   2952  CA  SER A 429      18.281 -12.614 -38.681
ATOM   2953  CB  SER A 429      17.902 -13.615 -39.783
ATOM   2954  OG  SER A 429      16.930 -14.523 -39.283
ATOM   2955  HG  SER A 429      16.497 -14.897 -40.056
ATOM   2956  C   SER A 429      19.550 -11.910 -39.095
ATOM   2957  O   SER A 429      20.640 -12.392 -38.781
ATOM   2958  N   ASN A 430      19.434 -10.755 -39.783
ATOM   2959  H   ASN A 430      18.535 -10.391 -40.015
ATOM   2960  CA  ASN A 430      20.549  -9.955 -40.230
ATOM   2961  CB  ASN A 430      20.081  -8.866 -41.229
ATOM   2962  CG  ASN A 430      21.264  -8.127 -41.855
ATOM   2963  OD1 ASN A 430      22.077  -8.703 -42.577
ATOM   2964  ND2 ASN A 430      21.380  -6.810 -41.547
ATOM   2965 1HD2 ASN A 430      22.126  -6.268 -41.935
ATOM   2966 2HD2 ASN A 430      20.749  -6.390 -40.893
ATOM   2967  C   ASN A 430      21.224  -9.246 -39.071
ATOM   2968  O   ASN A 430      22.448  -9.110 -39.058
ATOM   2969  N   GLU A 431      20.416  -8.804 -38.078
ATOM   2970  H   GLU A 431      19.438  -8.996 -38.107
ATOM   2971  CA  GLU A 431      20.838  -8.051 -36.921
ATOM   2972  CB  GLU A 431      19.754  -7.025 -36.506
ATOM   2973  CG  GLU A 431      19.377  -5.994 -37.585
ATOM   2974  CD  GLU A 431      20.580  -5.147 -38.002
ATOM   2975  OE1 GLU A 431      21.213  -4.511 -37.120
ATOM   2976  OE2 GLU A 431      20.887  -5.133 -39.222
ATOM   2977  C   GLU A 431      21.190  -8.852 -35.692
ATOM   2978  O   GLU A 431      21.535  -8.256 -34.669
ATOM   2979  N   ASN A 432      21.148 -10.205 -35.762
ATOM   2980  H   ASN A 432      20.873 -10.665 -36.603
ATOM   2981  CA  ASN A 432      21.439 -11.087 -34.647
ATOM   2982  CB  ASN A 432      21.331 -12.588 -35.002
ATOM   2983  CG  ASN A 432      19.879 -13.049 -35.119
ATOM   2984  OD1 ASN A 432      18.933 -12.474 -34.582
ATOM   2985  ND2 ASN A 432      19.686 -14.161 -35.874
ATOM   2986 1HD2 ASN A 432      18.764 -14.524 -36.004
ATOM   2987 2HD2 ASN A 432      20.466 -14.612 -36.310
ATOM   2988  C   ASN A 432      22.793 -10.885 -34.037
ATOM   2989  O   ASN A 432      22.922 -10.974 -32.816
ATOM   2990  N   GLU A 433      23.821 -10.583 -34.864
ATOM   2991  H   GLU A 433      23.693 -10.504 -35.849
ATOM   2992  CA  GLU A 433      25.161 -10.352 -34.388
ATOM   2993  CB  GLU A 433      26.204 -10.243 -35.509
ATOM   2994  CG  GLU A 433      26.465 -11.558 -36.248
ATOM   2995  CD  GLU A 433      27.556 -11.331 -37.287
ATOM   2996  OE1 GLU A 433      27.413 -10.423 -38.149
ATOM   2997  OE2 GLU A 433      28.573 -12.068 -37.217
ATOM   2998  C   GLU A 433      25.234  -9.089 -33.575
ATOM   2999  O   GLU A 433      25.956  -9.039 -32.581
ATOM   3000  N   ASN A 434      24.473  -8.048 -33.984
ATOM   3001  H   ASN A 434      23.867  -8.130 -34.771
ATOM   3002  CA  ASN A 434      24.435  -6.780 -33.308
ATOM   3003  CB  ASN A 434      23.760  -5.684 -34.160
ATOM   3004  CG  ASN A 434      24.694  -5.272 -35.306
ATOM   3005  OD1 ASN A 434      25.918  -5.408 -35.284
ATOM   3006  ND2 ASN A 434      24.071  -4.763 -36.398
ATOM   3007 1HD2 ASN A 434      24.607  -4.488 -37.196
ATOM   3008 2HD2 ASN A 434      23.075  -4.687 -36.417
ATOM   3009  C   ASN A 434      23.729  -6.907 -31.988
ATOM   3010  O   ASN A 434      24.181  -6.328 -31.002
ATOM   3011  N   MET A 435      22.624  -7.698 -31.951
ATOM   3012  H   MET A 435      22.297  -8.142 -32.782
ATOM   3013  CA  MET A 435      21.821  -7.939 -30.775
ATOM   3014  CB  MET A 435      20.486  -8.652 -31.085
ATOM   3015  CG  MET A 435      19.457  -7.848 -31.894
ATOM   3016  SD  MET A 435      18.838  -6.316 -31.126
ATOM   3017  CE  MET A 435      19.869  -5.142 -32.055
ATOM   3018  C   MET A 435      22.546  -8.765 -29.746
ATOM   3019  O   MET A 435      22.314  -8.590 -28.549
ATOM   3020  N   SER A 436      23.367  -9.740 -30.201
ATOM   3021  H   SER A 436      23.488  -9.888 -31.179
ATOM   3022  CA  SER A 436      24.135 -10.627 -29.365
ATOM   3023  CB  SER A 436      24.723 -11.843 -30.123
ATOM   3024  OG  SER A 436      25.674 -11.452 -31.105
ATOM   3025  HG  SER A 436      26.428 -11.090 -30.631
ATOM   3026  C   SER A 436      25.237  -9.968 -28.587
ATOM   3027  O   SER A 436      25.718  -8.890 -28.936
ATOM   3028  N   ASP A 437      25.570 -10.615 -27.449
ATOM   3029  H   ASP A 437      25.101 -11.461 -27.211
ATOM   3030  CA  ASP A 437      26.598 -10.243 -26.513
ATOM   3031  CB  ASP A 437      26.223 -10.571 -25.048
ATOM   3032  CG  ASP A 437      25.055  -9.763 -24.516
ATOM   3033  OD1 ASP A 437      24.057 -10.396 -24.083
ATOM   3034  OD2 ASP A 437      25.175  -8.516 -24.445
ATOM   3035  C   ASP A 437      27.829 -11.089 -26.719
ATOM   3036  O   ASP A 437      27.723 -12.251 -27.117
ATOM   3037  N   ASN A 438      29.023 -10.489 -26.458
ATOM   3038  H   ASN A 438      29.034  -9.539 -26.158
ATOM   3039  CA  ASN A 438      30.339 -11.099 -26.488
ATOM   3040  CB  ASN A 438      30.587 -11.901 -25.173
ATOM   3041  CG  ASN A 438      32.059 -12.225 -24.908
ATOM   3042  OD1 ASN A 438      32.978 -11.505 -25.295
ATOM   3043  ND2 ASN A 438      32.295 -13.371 -24.219
ATOM   3044 1HD2 ASN A 438      33.234 -13.652 -24.024
ATOM   3045 2HD2 ASN A 438      31.529 -13.937 -23.912
ATOM   3046  C   ASN A 438      30.612 -11.926 -27.733
ATOM   3047  O   ASN A 438      30.864 -13.132 -27.656
ATOM   3048  N   LEU A 439      30.527 -11.283 -28.922
ATOM   3049  H   LEU A 439      30.316 -10.310 -28.968
ATOM   3050  CA  LEU A 439      30.728 -11.932 -30.198
ATOM   3051  CB  LEU A 439      30.459 -10.968 -31.384
ATOM   3052  CG  LEU A 439      30.516 -11.592 -32.802
ATOM   3053  CD1 LEU A 439      29.423 -12.656 -33.007
ATOM   3054  CD2 LEU A 439      30.521 -10.525 -33.900
ATOM   3055  C   LEU A 439      32.139 -12.468 -30.323
ATOM   3056  O   LEU A 439      32.332 -13.576 -30.825
ATOM   3057  N   VAL A 440      33.148 -11.695 -29.866
ATOM   3058  H   VAL A 440      32.979 -10.813 -29.436
ATOM   3059  CA  VAL A 440      34.532 -12.106 -29.921
ATOM   3060  CB  VAL A 440      35.475 -11.048 -30.464
ATOM   3061  CG1 VAL A 440      35.033 -10.677 -31.894
ATOM   3062  CG2 VAL A 440      35.609  -9.860 -29.489
ATOM   3063  C   VAL A 440      34.969 -12.492 -28.531
ATOM   3064  O   VAL A 440      34.234 -12.265 -27.568
ATOM   3065  N   ASN A 441      36.169 -13.113 -28.404
ATOM   3066  H   ASN A 441      36.754 -13.318 -29.185
ATOM   3067  CA  ASN A 441      36.665 -13.490 -27.109
ATOM   3068  CB  ASN A 441      37.797 -14.542 -27.147
ATOM   3069  CG  ASN A 441      37.248 -15.926 -27.516
ATOM   3070  OD1 ASN A 441      36.060 -16.242 -27.430
ATOM   3071  ND2 ASN A 441      38.179 -16.828 -27.917
ATOM   3072 1HD2 ASN A 441      37.903 -17.760 -28.148
ATOM   3073 2HD2 ASN A 441      39.145 -16.571 -27.950
ATOM   3074  C   ASN A 441      37.147 -12.291 -26.340
ATOM   3075  O   ASN A 441      36.681 -12.099 -25.214
ATOM   3076  N   LYS A 442      38.046 -11.443 -26.927
ATOM   3077  H   LYS A 442      38.420 -11.594 -27.839
ATOM   3078  CA  LYS A 442      38.530 -10.279 -26.215
ATOM   3079  CB  LYS A 442      39.481 -10.689 -25.048
ATOM   3080  CG  LYS A 442      39.833  -9.627 -24.002
ATOM   3081  CD  LYS A 442      40.711 -10.170 -22.872
ATOM   3082  CE  LYS A 442      40.912  -9.214 -21.692
ATOM   3083  NZ  LYS A 442      41.644  -8.004 -22.115
ATOM   3084  HZ1 LYS A 442      42.066  -7.550 -21.282
ATOM   3085  HZ2 LYS A 442      42.398  -8.274 -22.774
ATOM   3086  HZ3 LYS A 442      40.997  -7.338 -22.579
ATOM   3087  C   LYS A 442      39.265  -9.308 -27.119
ATOM   3088  O   LYS A 442      39.838  -9.684 -28.144
ATOM   3089  N   ASN A 443      39.204  -8.010 -26.730
ATOM   3090  H   ASN A 443      38.680  -7.790 -25.912
ATOM   3091  CA  ASN A 443      39.831  -6.831 -27.293
ATOM   3092  CB  ASN A 443      41.363  -6.797 -27.018
ATOM   3093  CG  ASN A 443      41.674  -6.745 -25.528
ATOM   3094  OD1 ASN A 443      41.221  -5.896 -24.761
ATOM   3095  ND2 ASN A 443      42.512  -7.720 -25.092
ATOM   3096 1HD2 ASN A 443      42.813  -7.735 -24.141
ATOM   3097 2HD2 ASN A 443      42.842  -8.415 -25.730
ATOM   3098  C   ASN A 443      39.632  -6.478 -28.744
ATOM   3099  O   ASN A 443      40.357  -5.621 -29.261
ATOM   3100  N   ILE A 444      38.631  -7.064 -29.441
ATOM   3101  H   ILE A 444      38.009  -7.737 -29.048
ATOM   3102  CA  ILE A 444      38.420  -6.713 -30.825
ATOM   3103  CB  ILE A 444      38.961  -7.674 -31.891
ATOM   3104  CG2 ILE A 444      40.497  -7.559 -31.951
ATOM   3105  CG1 ILE A 444      38.437  -9.112 -31.747
ATOM   3106  CD1 ILE A 444      38.801 -10.040 -32.905
ATOM   3107  C   ILE A 444      36.995  -6.337 -31.053
ATOM   3108  O   ILE A 444      36.076  -7.121 -30.822
ATOM   3109  N   GLU A 445      36.800  -5.078 -31.507
ATOM   3110  H   GLU A 445      37.578  -4.477 -31.671
ATOM   3111  CA  GLU A 445      35.517  -4.485 -31.796
ATOM   3112  CB  GLU A 445      34.887  -4.974 -33.133
ATOM   3113  CG  GLU A 445      35.656  -4.573 -34.398
ATOM   3114  CD  GLU A 445      34.896  -5.079 -35.620
ATOM   3115  OE1 GLU A 445      34.542  -4.229 -36.478
ATOM   3116  OE2 GLU A 445      34.671  -6.313 -35.735
ATOM   3117  C   GLU A 445      34.565  -4.563 -30.617
ATOM   3118  O   GLU A 445      34.800  -3.890 -29.612
ATOM   3119  N   ILE A 446      33.472  -5.371 -30.727
ATOM   3120  H   ILE A 446      33.330  -5.919 -31.546
ATOM   3121  CA  ILE A 446      32.428  -5.601 -29.751
ATOM   3122  CB  ILE A 446      32.639  -6.724 -28.736
ATOM   3123  CG2 ILE A 446      32.475  -8.038 -29.516
ATOM   3124  CG1 ILE A 446      33.905  -6.601 -27.855
ATOM   3125  CD1 ILE A 446      33.958  -7.606 -26.702
ATOM   3126  C   ILE A 446      31.762  -4.390 -29.158
ATOM   3127  O   ILE A 446      31.586  -4.279 -27.940
ATOM   3128  N   THR A 447      31.420  -3.421 -30.037
ATOM   3129  H   THR A 447      31.609  -3.491 -31.013
ATOM   3130  CA  THR A 447      30.729  -2.233 -29.612
ATOM   3131  CB  THR A 447      31.407  -0.949 -30.068
ATOM   3132  CG2 THR A 447      32.737  -0.797 -29.307
ATOM   3133  OG1 THR A 447      31.654  -0.956 -31.470
ATOM   3134  HG1 THR A 447      30.846  -0.637 -31.882
ATOM   3135  C   THR A 447      29.332  -2.336 -30.166
ATOM   3136  O   THR A 447      28.366  -2.451 -29.414
ATOM   3137  N   ASP A 448      29.226  -2.376 -31.518
ATOM   3138  H   ASP A 448      30.041  -2.314 -32.090
ATOM   3139  CA  ASP A 448      27.996  -2.483 -32.265
ATOM   3140  CB  ASP A 448      28.161  -2.050 -33.739
ATOM   3141  CG  ASP A 448      28.495  -0.561 -33.821
ATOM   3142  OD1 ASP A 448      29.535  -0.236 -34.451
ATOM   3143  OD2 ASP A 448      27.727   0.274 -33.276
ATOM   3144  C   ASP A 448      27.523  -3.906 -32.265
ATOM   3145  O   ASP A 448      26.320  -4.165 -32.261
ATOM   3146  N   TYR A 449      28.498  -4.846 -32.266
ATOM   3147  H   TYR A 449      29.453  -4.566 -32.273
ATOM   3148  CA  TYR A 449      28.310  -6.271 -32.273
ATOM   3149  CB  TYR A 449      29.535  -7.020 -32.841
ATOM   3150  CG  TYR A 449      29.663  -6.784 -34.307
ATOM   3151  CD1 TYR A 449      30.621  -5.890 -34.798
ATOM   3152  CE1 TYR A 449      30.744  -5.673 -36.173
ATOM   3153  CZ  TYR A 449      29.904  -6.351 -37.062
ATOM   3154  OH  TYR A 449      30.030  -6.132 -38.449
ATOM   3155  HH  TYR A 449      30.752  -5.511 -38.584
ATOM   3156  CE2 TYR A 449      28.942  -7.241 -36.581
ATOM   3157  CD2 TYR A 449      28.824  -7.453 -35.206
ATOM   3158  C   TYR A 449      28.059  -6.830 -30.891
ATOM   3159  O   TYR A 449      27.984  -8.050 -30.729
ATOM   3160  N   ASN A 450      27.994  -5.964 -29.855
ATOM   3161  H   ASN A 450      28.073  -4.978 -29.980
ATOM   3162  CA  ASN A 450      27.752  -6.402 -28.510
ATOM   3163  CB  ASN A 450      29.034  -6.366 -27.635
ATOM   3164  CG  ASN A 450      28.897  -6.984 -26.239
ATOM   3165  OD1 ASN A 450      27.835  -7.220 -25.665
ATOM   3166  ND2 ASN A 450      30.083  -7.287 -25.649
ATOM   3167 1HD2 ASN A 450      30.096  -7.721 -24.748
ATOM   3168 2HD2 ASN A 450      30.945  -7.075 -26.109
ATOM   3169  C   ASN A 450      26.728  -5.452 -27.964
ATOM   3170  O   ASN A 450      27.075  -4.397 -27.425
ATOM   3171  N   ASN A 451      25.426  -5.785 -28.147
ATOM   3172  H   ASN A 451      25.149  -6.630 -28.599
ATOM   3173  CA  ASN A 451      24.379  -4.936 -27.631
ATOM   3174  CB  ASN A 451      22.979  -5.166 -28.244
ATOM   3175  CG  ASN A 451      22.057  -3.990 -27.917
ATOM   3176  OD1 ASN A 451      22.271  -2.868 -28.372
ATOM   3177  ND2 ASN A 451      21.006  -4.239 -27.097
ATOM   3178 1HD2 ASN A 451      20.374  -3.502 -26.862
ATOM   3179 2HD2 ASN A 451      20.891  -5.146 -26.693
ATOM   3180  C   ASN A 451      24.289  -5.160 -26.151
ATOM   3181  O   ASN A 451      24.332  -6.298 -25.683
ATOM   3182  N   LEU A 452      24.176  -4.049 -25.391
ATOM   3183  H   LEU A 452      24.145  -3.146 -25.811
ATOM   3184  CA  LEU A 452      24.063  -4.065 -23.955
ATOM   3185  CB  LEU A 452      24.215  -2.672 -23.306
ATOM   3186  CG  LEU A 452      25.593  -2.001 -23.503
ATOM   3187  CD1 LEU A 452      25.588  -0.577 -22.927
ATOM   3188  CD2 LEU A 452      26.753  -2.858 -22.962
ATOM   3189  C   LEU A 452      22.714  -4.615 -23.561
ATOM   3190  O   LEU A 452      21.761  -4.581 -24.344
ATOM   3191  N   ASP A 453      22.626  -5.145 -22.316
ATOM   3192  H   ASP A 453      23.411  -5.136 -21.703
ATOM   3193  CA  ASP A 453      21.429  -5.742 -21.775
ATOM   3194  CB  ASP A 453      21.709  -6.385 -20.392
ATOM   3195  CG  ASP A 453      20.509  -7.111 -19.793
ATOM   3196  OD1 ASP A 453      20.077  -6.671 -18.698
ATOM   3197  OD2 ASP A 453      20.021  -8.103 -20.398
ATOM   3198  C   ASP A 453      20.303  -4.747 -21.716
ATOM   3199  O   ASP A 453      20.475  -3.621 -21.243
ATOM   3200  N   PHE A 454      19.134  -5.174 -22.261
ATOM   3201  H   PHE A 454      19.046  -6.093 -22.637
ATOM   3202  CA  PHE A 454      17.938  -4.377 -22.311
ATOM   3203  CB  PHE A 454      16.812  -4.853 -23.260
ATOM   3204  CG  PHE A 454      17.110  -4.429 -24.664
ATOM   3205  CD1 PHE A 454      17.567  -5.335 -25.624
ATOM   3206  CE1 PHE A 454      17.830  -4.918 -26.933
ATOM   3207  CZ  PHE A 454      17.635  -3.582 -27.291
ATOM   3208  CE2 PHE A 454      17.177  -2.665 -26.342
ATOM   3209  CD2 PHE A 454      16.915  -3.091 -25.037
ATOM   3210  C   PHE A 454      17.337  -4.058 -20.984
ATOM   3211  O   PHE A 454      17.250  -4.894 -20.083
ATOM   3212  N   TYR A 455      16.932  -2.778 -20.886
ATOM   3213  H   TYR A 455      17.020  -2.163 -21.666
ATOM   3214  CA  TYR A 455      16.359  -2.164 -19.723
ATOM   3215  CB  TYR A 455      16.890  -0.722 -19.522
ATOM   3216  CG  TYR A 455      18.384  -0.673 -19.449
ATOM   3217  CD1 TYR A 455      19.100  -0.358 -20.613
ATOM   3218  CE1 TYR A 455      20.495  -0.297 -20.608
ATOM   3219  CZ  TYR A 455      21.194  -0.553 -19.427
ATOM   3220  OH  TYR A 455      22.605  -0.492 -19.414
ATOM   3221  HH  TYR A 455      22.899  -0.678 -18.518
ATOM   3222  CE2 TYR A 455      20.490  -0.868 -18.261
ATOM   3223  CD2 TYR A 455      19.092  -0.928 -18.272
ATOM   3224  C   TYR A 455      14.882  -1.929 -19.934
ATOM   3225  O   TYR A 455      14.438  -1.666 -21.055
ATOM   3226  N   ASN A 456      14.090  -2.065 -18.842
ATOM   3227  H   ASN A 456      14.488  -2.312 -17.965
ATOM   3228  CA  ASN A 456      12.666  -1.790 -18.788
ATOM   3229  CB  ASN A 456      12.001  -2.242 -17.460
ATOM   3230  CG  ASN A 456      12.017  -3.751 -17.219
ATOM   3231  OD1 ASN A 456      11.362  -4.540 -17.893
ATOM   3232  ND2 ASN A 456      12.845  -4.192 -16.239
ATOM   3233 1HD2 ASN A 456      12.885  -5.167 -16.016
ATOM   3234 2HD2 ASN A 456      13.471  -3.555 -15.790
ATOM   3235  C   ASN A 456      12.650  -0.279 -18.717
ATOM   3236  O   ASN A 456      13.382   0.268 -17.889
ATOM   3237  N   TYR A 457      11.855   0.435 -19.559
ATOM   3238  H   TYR A 457      11.246   0.022 -20.233
ATOM   3239  CA  TYR A 457      11.874   1.879 -19.480
ATOM   3240  CB  TYR A 457      12.988   2.535 -20.361
ATOM   3241  CG  TYR A 457      12.806   2.335 -21.839
ATOM   3242  CD1 TYR A 457      12.141   3.307 -22.598
ATOM   3243  CE1 TYR A 457      11.953   3.141 -23.968
ATOM   3244  CZ  TYR A 457      12.431   1.995 -24.603
ATOM   3245  OH  TYR A 457      12.224   1.849 -25.992
ATOM   3246  HH  TYR A 457      12.642   1.028 -26.271
ATOM   3247  CE2 TYR A 457      13.102   1.015 -23.862
ATOM   3248  CD2 TYR A 457      13.288   1.188 -22.486
ATOM   3249  C   TYR A 457      10.563   2.554 -19.754
ATOM   3250  O   TYR A 457       9.756   2.078 -20.554
ATOM   3251  N   GLU A 458      10.343   3.691 -19.052
ATOM   3252  H   GLU A 458      11.016   3.995 -18.383
ATOM   3253  CA  GLU A 458       9.174   4.524 -19.191
ATOM   3254  CB  GLU A 458       8.098   4.347 -18.095
ATOM   3255  CG  GLU A 458       7.430   2.967 -18.025
ATOM   3256  CD  GLU A 458       6.421   2.723 -19.160
ATOM   3257  OE1 GLU A 458       6.042   3.662 -19.913
ATOM   3258  OE2 GLU A 458       5.991   1.545 -19.265
ATOM   3259  C   GLU A 458       9.597   5.962 -19.119
ATOM   3260  O   GLU A 458      10.399   6.339 -18.267
ATOM   3261  N   ILE A 459       9.093   6.797 -20.056
ATOM   3262  H   ILE A 459       8.463   6.476 -20.759
ATOM   3263  CA  ILE A 459       9.382   8.214 -20.083
ATOM   3264  CB  ILE A 459      10.001   8.693 -21.385
ATOM   3265  CG2 ILE A 459      10.201  10.227 -21.315
ATOM   3266  CG1 ILE A 459      11.330   7.943 -21.634
ATOM   3267  CD1 ILE A 459      11.954   8.163 -23.011
ATOM   3268  C   ILE A 459       8.011   8.803 -19.891
ATOM   3269  O   ILE A 459       7.096   8.519 -20.669
ATOM   3270  N   ILE A 460       7.834   9.628 -18.835
ATOM   3271  H   ILE A 460       8.568   9.868 -18.218
ATOM   3272  CA  ILE A 460       6.552  10.192 -18.526
ATOM   3273  CB  ILE A 460       6.012   9.569 -17.230
ATOM   3274  CG2 ILE A 460       4.611  10.119 -16.961
ATOM   3275  CG1 ILE A 460       5.891   8.026 -17.354
ATOM   3276  CD1 ILE A 460       5.561   7.268 -16.067
ATOM   3277  C   ILE A 460       6.698  11.700 -18.430
ATOM   3278  O   ILE A 460       7.484  12.225 -17.641
ATOM   3279  N   LYS A 461       5.955  12.429 -19.295
ATOM   3280  H   LYS A 461       5.357  11.978 -19.953
ATOM   3281  CA  LYS A 461       5.929  13.877 -19.342
ATOM   3282  CB  LYS A 461       6.829  14.513 -20.429
ATOM   3283  CG  LYS A 461       6.869  16.052 -20.381
ATOM   3284  CD  LYS A 461       7.853  16.719 -21.347
ATOM   3285  CE  LYS A 461       7.440  16.581 -22.816
ATOM   3286  NZ  LYS A 461       8.353  17.349 -23.681
ATOM   3287  HZ1 LYS A 461       9.295  16.917 -23.649
ATOM   3288  HZ2 LYS A 461       8.000  17.337 -24.656
ATOM   3289  HZ3 LYS A 461       8.414  18.331 -23.351
ATOM   3290  C   LYS A 461       4.520  14.225 -19.735
ATOM   3291  O   LYS A 461       4.009  13.686 -20.721
ATOM   3292  N   HIS A 462       3.845  15.119 -18.967
ATOM   3293  H   HIS A 462       4.257  15.559 -18.172
ATOM   3294  CA  HIS A 462       2.486  15.504 -19.279
ATOM   3295  CB  HIS A 462       1.413  14.771 -18.449
ATOM   3296  CG  HIS A 462       1.505  13.300 -18.713
ATOM   3297  ND1 HIS A 462       1.016  12.694 -19.848
ATOM   3298  CE1 HIS A 462       1.358  11.385 -19.776
ATOM   3299  NE2 HIS A 462       2.026  11.107 -18.673
ATOM   3300  CD2 HIS A 462       2.116  12.315 -18.002
ATOM   3301  C   HIS A 462       2.340  16.983 -19.177
ATOM   3302  O   HIS A 462       2.113  17.547 -18.107
ATOM   3303  N   GLU A 463       2.404  17.623 -20.363
ATOM   3304  H   GLU A 463       2.516  17.090 -21.198
ATOM   3305  CA  GLU A 463       2.350  19.050 -20.582
ATOM   3306  CB  GLU A 463       2.612  19.396 -22.059
ATOM   3307  CG  GLU A 463       4.074  19.142 -22.465
ATOM   3308  CD  GLU A 463       4.322  19.330 -23.966
ATOM   3309  OE1 GLU A 463       5.509  19.171 -24.351
ATOM   3310  OE2 GLU A 463       3.379  19.625 -24.748
ATOM   3311  C   GLU A 463       1.072  19.711 -20.149
ATOM   3312  O   GLU A 463       1.103  20.872 -19.734
ATOM   3313  N   TYR A 464      -0.076  19.002 -20.261
ATOM   3314  H   TYR A 464      -0.085  18.068 -20.614
ATOM   3315  CA  TYR A 464      -1.354  19.530 -19.840
ATOM   3316  CB  TYR A 464      -2.555  19.015 -20.658
ATOM   3317  CG  TYR A 464      -2.590  19.618 -22.022
ATOM   3318  CD1 TYR A 464      -2.058  18.953 -23.133
ATOM   3319  CE1 TYR A 464      -2.116  19.539 -24.403
ATOM   3320  CZ  TYR A 464      -2.714  20.792 -24.570
ATOM   3321  OH  TYR A 464      -2.780  21.394 -25.846
ATOM   3322  HH  TYR A 464      -2.360  20.801 -26.476
ATOM   3323  CE2 TYR A 464      -3.256  21.456 -23.468
ATOM   3324  CD2 TYR A 464      -3.195  20.869 -22.203
ATOM   3325  C   TYR A 464      -1.616  19.241 -18.381
ATOM   3326  O   TYR A 464      -2.627  19.692 -17.827
ATOM   3327  N   GLY A 465      -0.694  18.487 -17.728
ATOM   3328  H   GLY A 465       0.144  18.164 -18.162
ATOM   3329  CA  GLY A 465      -0.780  18.146 -16.339
ATOM   3330  C   GLY A 465      -1.947  17.291 -16.006
ATOM   3331  O   GLY A 465      -2.137  16.206 -16.557
ATOM   3332  N   LEU A 466      -2.766  17.819 -15.072
ATOM   3333  H   LEU A 466      -2.571  18.713 -14.679
ATOM   3334  CA  LEU A 466      -3.933  17.167 -14.552
ATOM   3335  CB  LEU A 466      -4.530  17.912 -13.355
ATOM   3336  CG  LEU A 466      -3.638  17.962 -12.105
ATOM   3337  CD1 LEU A 466      -4.303  18.820 -11.023
ATOM   3338  CD2 LEU A 466      -3.206  16.569 -11.629
ATOM   3339  C   LEU A 466      -5.005  16.958 -15.589
ATOM   3340  O   LEU A 466      -5.851  16.078 -15.414
ATOM   3341  N   ASN A 467      -4.991  17.748 -16.699
ATOM   3342  H   ASN A 467      -4.289  18.443 -16.838
ATOM   3343  CA  ASN A 467      -5.957  17.619 -17.772
ATOM   3344  CB  ASN A 467      -5.750  18.604 -18.947
ATOM   3345  CG  ASN A 467      -6.081  20.046 -18.604
ATOM   3346  OD1 ASN A 467      -6.769  20.359 -17.639
ATOM   3347  ND2 ASN A 467      -5.571  20.986 -19.440
ATOM   3348 1HD2 ASN A 467      -5.766  21.954 -19.283
ATOM   3349 2HD2 ASN A 467      -5.031  20.711 -20.235
ATOM   3350  C   ASN A 467      -5.744  16.276 -18.418
ATOM   3351  O   ASN A 467      -6.706  15.553 -18.695
ATOM   3352  N   GLU A 468      -4.450  15.901 -18.611
ATOM   3353  H   GLU A 468      -3.683  16.443 -18.274
ATOM   3354  CA  GLU A 468      -4.083  14.655 -19.216
ATOM   3355  CB  GLU A 468      -2.619  14.562 -19.681
ATOM   3356  CG  GLU A 468      -2.364  15.400 -20.938
ATOM   3357  CD  GLU A 468      -0.950  15.186 -21.462
ATOM   3358  OE1 GLU A 468      -0.603  14.022 -21.797
ATOM   3359  OE2 GLU A 468      -0.192  16.188 -21.541
ATOM   3360  C   GLU A 468      -4.407  13.505 -18.321
ATOM   3361  O   GLU A 468      -4.742  12.441 -18.835
ATOM   3362  N   TYR A 469      -4.331  13.677 -16.973
ATOM   3363  H   TYR A 469      -3.992  14.525 -16.570
ATOM   3364  CA  TYR A 469      -4.638  12.580 -16.082
ATOM   3365  CB  TYR A 469      -4.182  12.757 -14.619
ATOM   3366  CG  TYR A 469      -4.080  11.441 -13.873
ATOM   3367  CD1 TYR A 469      -3.925  10.202 -14.529
ATOM   3368  CE1 TYR A 469      -3.802   9.003 -13.829
ATOM   3369  CZ  TYR A 469      -3.809   9.028 -12.437
ATOM   3370  OH  TYR A 469      -3.682   7.831 -11.706
ATOM   3371  HH  TYR A 469      -3.591   7.095 -12.320
ATOM   3372  CE2 TYR A 469      -3.932  10.245 -11.762
ATOM   3373  CD2 TYR A 469      -4.058  11.440 -12.475
ATOM   3374  C   TYR A 469      -6.111  12.298 -16.098
ATOM   3375  O   TYR A 469      -6.479  11.122 -16.071
ATOM   3376  N   ILE A 470      -6.980  13.348 -16.187
ATOM   3377  H   ILE A 470      -6.668  14.299 -16.176
ATOM   3378  CA  ILE A 470      -8.414  13.135 -16.217
ATOM   3379  CB  ILE A 470      -9.259  14.376 -16.396
ATOM   3380  CG2 ILE A 470     -10.746  13.950 -16.464
ATOM   3381  CG1 ILE A 470      -9.168  15.344 -15.237
ATOM   3382  CD1 ILE A 470      -9.830  16.630 -15.691
ATOM   3383  C   ILE A 470      -8.673  12.365 -17.493
ATOM   3384  O   ILE A 470      -9.384  11.364 -17.448
ATOM   3385  N   THR A 471      -8.033  12.785 -18.616
ATOM   3386  H   THR A 471      -7.433  13.585 -18.595
ATOM   3387  CA  THR A 471      -8.199  12.173 -19.910
ATOM   3388  CB  THR A 471      -7.529  12.998 -20.989
ATOM   3389  CG2 THR A 471      -7.727  12.371 -22.385
ATOM   3390  OG1 THR A 471      -8.142  14.283 -20.999
ATOM   3391  HG1 THR A 471      -7.710  14.785 -20.301
ATOM   3392  C   THR A 471      -7.770  10.716 -19.902
ATOM   3393  O   THR A 471      -8.444   9.890 -20.519
ATOM   3394  N   ASN A 472      -6.684  10.363 -19.172
ATOM   3395  H   ASN A 472      -6.146  11.037 -18.674
ATOM   3396  CA  ASN A 472      -6.216   8.999 -19.085
ATOM   3397  CB  ASN A 472      -4.766   8.864 -18.591
ATOM   3398  CG  ASN A 472      -3.894   9.108 -19.821
ATOM   3399  OD1 ASN A 472      -3.853   8.293 -20.743
ATOM   3400  ND2 ASN A 472      -3.212  10.279 -19.868
ATOM   3401 1HD2 ASN A 472      -2.645  10.496 -20.662
ATOM   3402 2HD2 ASN A 472      -3.266  10.921 -19.104
ATOM   3403  C   ASN A 472      -7.137   8.108 -18.300
ATOM   3404  O   ASN A 472      -7.328   6.956 -18.688
ATOM   3405  N   ILE A 473      -7.751   8.625 -17.204
ATOM   3406  H   ILE A 473      -7.562   9.559 -16.904
ATOM   3407  CA  ILE A 473      -8.684   7.876 -16.380
ATOM   3408  CB  ILE A 473      -9.017   8.635 -15.093
ATOM   3409  CG2 ILE A 473     -10.215   7.999 -14.347
ATOM   3410  CG1 ILE A 473      -7.765   8.714 -14.193
ATOM   3411  CD1 ILE A 473      -7.891   9.679 -13.011
ATOM   3412  C   ILE A 473      -9.937   7.628 -17.206
ATOM   3413  O   ILE A 473     -10.503   6.533 -17.198
ATOM   3414  N   THR A 474     -10.347   8.648 -17.986
ATOM   3415  H   THR A 474      -9.847   9.510 -17.993
ATOM   3416  CA  THR A 474     -11.514   8.628 -18.818
ATOM   3417  CB  THR A 474     -12.036  10.016 -19.071
ATOM   3418  CG2 THR A 474     -12.448  10.651 -17.731
ATOM   3419  OG1 THR A 474     -11.084  10.844 -19.728
ATOM   3420  HG1 THR A 474     -10.883  10.406 -20.560
ATOM   3421  C   THR A 474     -11.343   7.904 -20.134
ATOM   3422  O   THR A 474     -12.307   7.805 -20.890
ATOM   3423  N   LYS A 475     -10.122   7.402 -20.456
ATOM   3424  H   LYS A 475      -9.339   7.501 -19.847
ATOM   3425  CA  LYS A 475      -9.854   6.698 -21.695
ATOM   3426  CB  LYS A 475      -8.343   6.402 -21.874
ATOM   3427  CG  LYS A 475      -7.945   5.727 -23.193
ATOM   3428  CD  LYS A 475      -6.438   5.525 -23.362
ATOM   3429  CE  LYS A 475      -6.061   4.815 -24.665
ATOM   3430  NZ  LYS A 475      -4.597   4.643 -24.750
ATOM   3431  HZ1 LYS A 475      -4.133   5.564 -24.631
ATOM   3432  HZ2 LYS A 475      -4.274   3.999 -24.004
ATOM   3433  HZ3 LYS A 475      -4.342   4.250 -25.675
ATOM   3434  C   LYS A 475     -10.623   5.399 -21.758
ATOM   3435  O   LYS A 475     -11.217   5.085 -22.791
ATOM   3436  N   ASN A 476     -10.646   4.644 -20.636
ATOM   3437  H   ASN A 476     -10.157   4.937 -19.818
ATOM   3438  CA  ASN A 476     -11.333   3.380 -20.514
ATOM   3439  CB  ASN A 476     -10.999   2.674 -19.179
ATOM   3440  CG  ASN A 476      -9.571   2.131 -19.158
ATOM   3441  OD1 ASN A 476      -8.918   1.893 -20.173
ATOM   3442  ND2 ASN A 476      -9.049   1.938 -17.918
ATOM   3443 1HD2 ASN A 476      -8.108   1.618 -17.818
ATOM   3444 2HD2 ASN A 476      -9.603   2.127 -17.108
ATOM   3445  C   ASN A 476     -12.826   3.588 -20.500
ATOM   3446  O   ASN A 476     -13.580   2.773 -21.031
ATOM   3447  N   LYS A 477     -13.255   4.690 -19.843
ATOM   3448  H   LYS A 477     -12.578   5.308 -19.449
ATOM   3449  CA  LYS A 477     -14.613   5.130 -19.636
ATOM   3450  CB  LYS A 477     -14.652   5.892 -18.304
ATOM   3451  CG  LYS A 477     -14.305   4.909 -17.175
ATOM   3452  CD  LYS A 477     -14.283   5.442 -15.751
ATOM   3453  CE  LYS A 477     -13.834   4.372 -14.765
ATOM   3454  NZ  LYS A 477     -13.871   4.910 -13.399
ATOM   3455  HZ1 LYS A 477     -14.826   5.255 -13.190
ATOM   3456  HZ2 LYS A 477     -13.616   4.167 -12.721
ATOM   3457  HZ3 LYS A 477     -13.196   5.695 -13.307
ATOM   3458  C   LYS A 477     -15.150   5.940 -20.800
ATOM   3459  O   LYS A 477     -14.406   6.270 -21.726
ATOM   3460  N   THR A 478     -16.486   6.206 -20.819
ATOM   3461  H   THR A 478     -17.096   5.907 -20.091
ATOM   3462  CA  THR A 478     -17.097   6.966 -21.888
ATOM   3463  CB  THR A 478     -18.387   6.328 -22.366
ATOM   3464  CG2 THR A 478     -19.011   7.128 -23.532
ATOM   3465  OG1 THR A 478     -18.114   5.012 -22.832
ATOM   3466  HG1 THR A 478     -17.884   4.497 -22.054
ATOM   3467  C   THR A 478     -17.336   8.405 -21.472
ATOM   3468  O   THR A 478     -18.116   8.693 -20.559
ATOM   3469  N   ASN A 479     -16.640   9.324 -22.180
ATOM   3470  H   ASN A 479     -16.034   9.018 -22.910
ATOM   3471  CA  ASN A 479     -16.673  10.762 -22.021
ATOM   3472  CB  ASN A 479     -15.451  11.447 -22.665
ATOM   3473  CG  ASN A 479     -14.211  10.992 -21.943
ATOM   3474  OD1 ASN A 479     -14.126  11.254 -20.751
ATOM   3475  ND2 ASN A 479     -13.281  10.275 -22.627
ATOM   3476 1HD2 ASN A 479     -12.489   9.897 -22.149
ATOM   3477 2HD2 ASN A 479     -13.434  10.045 -23.587
ATOM   3478  C   ASN A 479     -17.824  11.338 -22.780
ATOM   3479  O   ASN A 479     -18.022  10.980 -23.945
ATOM   3480  N   LEU A 480     -18.621  12.230 -22.140
ATOM   3481  H   LEU A 480     -18.477  12.516 -21.195
ATOM   3482  CA  LEU A 480     -19.710  12.826 -22.869
ATOM   3483  CB  LEU A 480     -21.034  12.954 -22.095
ATOM   3484  CG  LEU A 480     -22.259  13.239 -23.009
ATOM   3485  CD1 LEU A 480     -22.507  12.096 -24.011
ATOM   3486  CD2 LEU A 480     -23.518  13.543 -22.197
ATOM   3487  C   LEU A 480     -19.339  14.187 -23.406
ATOM   3488  O   LEU A 480     -19.798  14.569 -24.482
ATOM   3489  N   PHE A 481     -18.465  14.921 -22.678
ATOM   3490  H   PHE A 481     -18.093  14.558 -21.829
ATOM   3491  CA  PHE A 481     -18.020  16.260 -22.996
ATOM   3492  CB  PHE A 481     -17.113  16.794 -21.865
ATOM   3493  CG  PHE A 481     -17.820  17.169 -20.587
ATOM   3494  CD1 PHE A 481     -17.030  17.646 -19.538
ATOM   3495  CE1 PHE A 481     -17.590  18.038 -18.322
ATOM   3496  CZ  PHE A 481     -18.967  17.943 -18.142
ATOM   3497  CE2 PHE A 481     -19.781  17.451 -19.164
ATOM   3498  CD2 PHE A 481     -19.205  17.064 -20.376
ATOM   3499  C   PHE A 481     -17.282  16.397 -24.313
ATOM   3500  O   PHE A 481     -17.566  17.320 -25.078
ATOM   3501  N   LYS A 482     -16.304  15.500 -24.575
ATOM   3502  H   LYS A 482     -16.089  14.803 -23.896
ATOM   3503  CA  LYS A 482     -15.520  15.370 -25.789
ATOM   3504  CB  LYS A 482     -16.346  14.557 -26.826
ATOM   3505  CG  LYS A 482     -16.604  13.103 -26.421
ATOM   3506  CD  LYS A 482     -17.613  12.372 -27.309
ATOM   3507  CE  LYS A 482     -17.100  11.966 -28.690
ATOM   3508  NZ  LYS A 482     -18.204  11.358 -29.459
ATOM   3509  HZ1 LYS A 482     -17.917  11.233 -30.447
ATOM   3510  HZ2 LYS A 482     -18.443  10.434 -29.052
ATOM   3511  HZ3 LYS A 482     -19.038  11.973 -29.419
ATOM   3512  C   LYS A 482     -14.807  16.531 -26.485
ATOM   3513  O   LYS A 482     -14.729  16.532 -27.719
ATOM   3514  N   ASP A 483     -14.240  17.526 -25.753
ATOM   3515  H   ASP A 483     -14.270  17.542 -24.757
ATOM   3516  CA  ASP A 483     -13.520  18.624 -26.393
ATOM   3517  CB  ASP A 483     -14.444  19.691 -27.059
ATOM   3518  CG  ASP A 483     -13.716  20.631 -28.017
ATOM   3519  OD1 ASP A 483     -13.063  20.136 -28.973
ATOM   3520  OD2 ASP A 483     -13.791  21.866 -27.794
ATOM   3521  C   ASP A 483     -12.553  19.245 -25.394
ATOM   3522  O   ASP A 483     -12.596  18.925 -24.204
ATOM   3523  N   ASN A 484     -11.647  20.146 -25.861
ATOM   3524  H   ASN A 484     -11.614  20.384 -26.828
ATOM   3525  CA  ASN A 484     -10.638  20.799 -25.051
ATOM   3526  CB  ASN A 484      -9.625  21.641 -25.866
ATOM   3527  CG  ASN A 484      -8.615  20.771 -26.618
ATOM   3528  OD1 ASN A 484      -8.378  19.596 -26.335
ATOM   3529  ND2 ASN A 484      -7.948  21.400 -27.620
ATOM   3530 1HD2 ASN A 484      -7.254  20.909 -28.145
ATOM   3531 2HD2 ASN A 484      -8.138  22.361 -27.823
ATOM   3532  C   ASN A 484     -11.122  21.698 -23.946
ATOM   3533  O   ASN A 484     -10.584  21.623 -22.840
ATOM   3534  N   ASP A 485     -12.143  22.547 -24.203
ATOM   3535  H   ASP A 485     -12.580  22.570 -25.099
ATOM   3536  CA  ASP A 485     -12.689  23.470 -23.227
ATOM   3537  CB  ASP A 485     -13.238  24.766 -23.886
ATOM   3538  CG  ASP A 485     -14.378  24.550 -24.893
ATOM   3539  OD1 ASP A 485     -14.731  23.391 -25.238
ATOM   3540  OD2 ASP A 485     -14.911  25.594 -25.350
ATOM   3541  C   ASP A 485     -13.723  22.856 -22.324
ATOM   3542  O   ASP A 485     -14.158  23.461 -21.341
ATOM   3543  N   LYS A 486     -14.131  21.616 -22.654
ATOM   3544  H   LYS A 486     -13.748  21.144 -23.443
ATOM   3545  CA  LYS A 486     -15.127  20.888 -21.931
ATOM   3546  CB  LYS A 486     -15.630  19.715 -22.759
ATOM   3547  CG  LYS A 486     -16.146  20.116 -24.153
ATOM   3548  CD  LYS A 486     -17.195  21.213 -24.344
ATOM   3549  CE  LYS A 486     -17.567  21.407 -25.816
ATOM   3550  NZ  LYS A 486     -18.523  22.516 -25.983
ATOM   3551  HZ1 LYS A 486     -19.361  22.380 -25.385
ATOM   3552  HZ2 LYS A 486     -18.065  23.410 -25.715
ATOM   3553  HZ3 LYS A 486     -18.817  22.574 -26.976
ATOM   3554  C   LYS A 486     -14.597  20.451 -20.582
ATOM   3555  O   LYS A 486     -15.364  20.290 -19.633
ATOM   3556  N   ILE A 487     -13.265  20.218 -20.486
ATOM   3557  H   ILE A 487     -12.665  20.374 -21.267
ATOM   3558  CA  ILE A 487     -12.588  19.842 -19.270
ATOM   3559  CB  ILE A 487     -11.159  19.385 -19.541
ATOM   3560  CG2 ILE A 487     -10.409  19.138 -18.214
ATOM   3561  CG1 ILE A 487     -11.152  18.136 -20.437
ATOM   3562  CD1 ILE A 487      -9.766  17.752 -20.961
ATOM   3563  C   ILE A 487     -12.527  21.123 -18.467
ATOM   3564  O   ILE A 487     -12.072  22.155 -18.970
ATOM   3565  N   ILE A 488     -13.012  21.073 -17.204
ATOM   3566  H   ILE A 488     -13.342  20.218 -16.816
ATOM   3567  CA  ILE A 488     -12.972  22.204 -16.305
ATOM   3568  CB  ILE A 488     -13.870  22.043 -15.073
ATOM   3569  CG2 ILE A 488     -13.500  23.070 -13.981
ATOM   3570  CG1 ILE A 488     -15.373  22.120 -15.424
ATOM   3571  CD1 ILE A 488     -16.000  20.860 -16.025
ATOM   3572  C   ILE A 488     -11.518  22.205 -15.897
ATOM   3573  O   ILE A 488     -11.032  21.187 -15.399
ATOM   3574  N   SER A 489     -10.822  23.344 -16.111
ATOM   3575  H   SER A 489     -11.238  24.151 -16.521
ATOM   3576  CA  SER A 489      -9.426  23.454 -15.788
ATOM   3577  CB  SER A 489      -8.540  23.489 -17.052
ATOM   3578  OG  SER A 489      -8.705  22.295 -17.801
ATOM   3579  HG  SER A 489      -8.288  21.601 -17.287
ATOM   3580  C   SER A 489      -9.313  24.778 -15.099
ATOM   3581  O   SER A 489      -9.367  25.830 -15.743
ATOM   3582  N   ILE A 490      -9.184  24.750 -13.752
ATOM   3583  H   ILE A 490      -9.126  23.899 -13.236
ATOM   3584  CA  ILE A 490      -9.094  25.967 -12.979
ATOM   3585  CB  ILE A 490     -10.339  26.307 -12.167
ATOM   3586  CG2 ILE A 490     -11.455  26.652 -13.156
ATOM   3587  CG1 ILE A 490     -10.723  25.214 -11.147
ATOM   3588  CD1 ILE A 490     -11.833  25.596 -10.168
ATOM   3589  C   ILE A 490      -7.933  25.958 -12.037
ATOM   3590  O   ILE A 490      -7.477  24.902 -11.596
ATOM   3591  N   SER A 491      -7.427  27.172 -11.736
ATOM   3592  H   SER A 491      -7.804  28.015 -12.113
ATOM   3593  CA  SER A 491      -6.331  27.339 -10.829
ATOM   3594  CB  SER A 491      -4.940  27.247 -11.509
ATOM   3595  OG  SER A 491      -4.742  28.298 -12.445
ATOM   3596  HG  SER A 491      -5.018  27.942 -13.295
ATOM   3597  C   SER A 491      -6.443  28.642 -10.101
ATOM   3598  O   SER A 491      -7.103  29.578 -10.564
ATOM   3599  N   CYS A 492      -5.839  28.682  -8.894
ATOM   3600  H   CYS A 492      -5.385  27.872  -8.527
ATOM   3601  CA  CYS A 492      -5.807  29.875  -8.091
ATOM   3602  CB  CYS A 492      -7.012  30.100  -7.181
ATOM   3603  SG  CYS A 492      -7.132  28.803  -5.935
ATOM   3604  C   CYS A 492      -4.599  29.839  -7.210
ATOM   3605  O   CYS A 492      -4.074  28.772  -6.880
ATOM   3606  N   TYR A 493      -4.129  31.045  -6.829
ATOM   3607  H   TYR A 493      -4.570  31.892  -7.114
ATOM   3608  CA  TYR A 493      -2.982  31.206  -5.980
ATOM   3609  CB  TYR A 493      -1.788  31.917  -6.670
ATOM   3610  CG  TYR A 493      -1.278  31.078  -7.804
ATOM   3611  CD1 TYR A 493      -1.786  31.239  -9.100
ATOM   3612  CE1 TYR A 493      -1.316  30.454 -10.156
ATOM   3613  CZ  TYR A 493      -0.324  29.498  -9.924
ATOM   3614  OH  TYR A 493       0.154  28.703 -10.989
ATOM   3615  HH  TYR A 493       0.836  28.122 -10.640
ATOM   3616  CE2 TYR A 493       0.196  29.330  -8.639
ATOM   3617  CD2 TYR A 493      -0.282  30.120  -7.591
ATOM   3618  C   TYR A 493      -3.404  32.044  -4.812
ATOM   3619  O   TYR A 493      -4.151  33.016  -4.956
ATOM   3620  N   HIS A 494      -2.960  31.631  -3.607
ATOM   3621  H   HIS A 494      -2.397  30.812  -3.516
ATOM   3622  CA  HIS A 494      -3.242  32.297  -2.358
ATOM   3623  CB  HIS A 494      -4.364  31.627  -1.532
ATOM   3624  CG  HIS A 494      -5.681  31.690  -2.248
ATOM   3625  ND1 HIS A 494      -6.550  32.756  -2.165
ATOM   3626  CE1 HIS A 494      -7.586  32.482  -2.996
ATOM   3627  NE2 HIS A 494      -7.443  31.321  -3.605
ATOM   3628  CD2 HIS A 494      -6.243  30.822  -3.134
ATOM   3629  C   HIS A 494      -1.961  32.410  -1.575
ATOM   3630  O   HIS A 494      -0.909  31.938  -2.015
ATOM   3631  N   LYS A 495      -2.031  33.062  -0.388
ATOM   3632  H   LYS A 495      -2.892  33.439  -0.058
ATOM   3633  CA  LYS A 495      -0.892  33.308   0.463
ATOM   3634  CB  LYS A 495      -1.303  34.152   1.697
ATOM   3635  CG  LYS A 495      -0.182  34.556   2.665
ATOM   3636  CD  LYS A 495      -0.664  35.431   3.823
ATOM   3637  CE  LYS A 495       0.437  35.808   4.815
ATOM   3638  NZ  LYS A 495      -0.130  36.629   5.904
ATOM   3639  HZ1 LYS A 495      -0.673  37.415   5.500
ATOM   3640  HZ2 LYS A 495      -0.756  36.047   6.491
ATOM   3641  HZ3 LYS A 495       0.635  37.010   6.492
ATOM   3642  C   LYS A 495      -0.214  32.050   0.942
ATOM   3643  O   LYS A 495       1.010  31.950   0.829
ATOM   3644  N   ASN A 496      -0.989  31.070   1.460
ATOM   3645  H   ASN A 496      -1.977  31.163   1.546
ATOM   3646  CA  ASN A 496      -0.418  29.840   1.950
ATOM   3647  CB  ASN A 496      -0.797  29.543   3.421
ATOM   3648  CG  ASN A 496      -0.181  30.617   4.319
ATOM   3649  OD1 ASN A 496       1.034  30.665   4.513
ATOM   3650  ND2 ASN A 496      -1.034  31.520   4.868
ATOM   3651 1HD2 ASN A 496      -0.684  32.240   5.467
ATOM   3652 2HD2 ASN A 496      -2.013  31.468   4.672
ATOM   3653  C   ASN A 496      -0.728  28.623   1.125
ATOM   3654  O   ASN A 496      -0.109  27.575   1.342
ATOM   3655  N   ILE A 497      -1.683  28.732   0.166
ATOM   3656  H   ILE A 497      -2.158  29.588  -0.022
ATOM   3657  CA  ILE A 497      -2.066  27.603  -0.647
ATOM   3658  CB  ILE A 497      -3.359  26.953  -0.149
ATOM   3659  CG2 ILE A 497      -4.508  27.985  -0.121
ATOM   3660  CG1 ILE A 497      -3.694  25.662  -0.921
ATOM   3661  CD1 ILE A 497      -4.802  24.835  -0.313
ATOM   3662  C   ILE A 497      -2.221  27.920  -2.121
ATOM   3663  O   ILE A 497      -2.701  28.987  -2.502
ATOM   3664  N   TYR A 498      -1.772  26.963  -2.969
ATOM   3665  H   TYR A 498      -1.334  26.144  -2.603
ATOM   3666  CA  TYR A 498      -1.872  26.995  -4.413
ATOM   3667  CB  TYR A 498      -0.569  26.594  -5.144
ATOM   3668  CG  TYR A 498       0.568  27.561  -4.944
ATOM   3669  CD1 TYR A 498       0.415  28.858  -4.420
ATOM   3670  CE1 TYR A 498       1.511  29.710  -4.264
ATOM   3671  CZ  TYR A 498       2.783  29.273  -4.638
ATOM   3672  OH  TYR A 498       3.895  30.128  -4.484
ATOM   3673  HH  TYR A 498       3.586  30.946  -4.084
ATOM   3674  CE2 TYR A 498       2.957  27.990  -5.165
ATOM   3675  CD2 TYR A 498       1.853  27.146  -5.316
ATOM   3676  C   TYR A 498      -2.893  25.916  -4.713
ATOM   3677  O   TYR A 498      -2.827  24.842  -4.112
ATOM   3678  N   ILE A 499      -3.865  26.157  -5.634
ATOM   3679  H   ILE A 499      -3.907  27.008  -6.151
ATOM   3680  CA  ILE A 499      -4.905  25.183  -5.922
ATOM   3681  CB  ILE A 499      -6.271  25.699  -5.454
ATOM   3682  CG2 ILE A 499      -7.393  24.678  -5.782
ATOM   3683  CG1 ILE A 499      -6.253  26.005  -3.944
ATOM   3684  CD1 ILE A 499      -7.439  26.834  -3.465
ATOM   3685  C   ILE A 499      -5.013  24.975  -7.417
ATOM   3686  O   ILE A 499      -5.022  25.948  -8.171
ATOM   3687  N   ASP A 500      -5.087  23.692  -7.857
ATOM   3688  H   ASP A 500      -4.974  22.932  -7.224
ATOM   3689  CA  ASP A 500      -5.262  23.290  -9.238
ATOM   3690  CB  ASP A 500      -4.043  22.593  -9.893
ATOM   3691  CG  ASP A 500      -2.899  23.566 -10.148
ATOM   3692  OD1 ASP A 500      -1.810  23.360  -9.552
ATOM   3693  OD2 ASP A 500      -3.077  24.504 -10.969
ATOM   3694  C   ASP A 500      -6.365  22.262  -9.212
ATOM   3695  O   ASP A 500      -6.254  21.235  -8.546
ATOM   3696  N   LEU A 501      -7.470  22.514  -9.942
ATOM   3697  H   LEU A 501      -7.545  23.331 -10.504
ATOM   3698  CA  LEU A 501      -8.599  21.619  -9.980
ATOM   3699  CB  LEU A 501      -9.765  22.185  -9.119
ATOM   3700  CG  LEU A 501     -11.102  21.418  -8.896
ATOM   3701  CD1 LEU A 501     -12.176  21.865  -9.894
ATOM   3702  CD2 LEU A 501     -10.969  19.889  -8.825
ATOM   3703  C   LEU A 501      -9.009  21.359 -11.396
ATOM   3704  O   LEU A 501      -9.259  22.282 -12.172
ATOM   3705  N   ARG A 502      -9.070  20.056 -11.749
ATOM   3706  H   ARG A 502      -8.864  19.333 -11.087
ATOM   3707  CA  ARG A 502      -9.453  19.611 -13.063
ATOM   3708  CB  ARG A 502      -8.295  18.914 -13.772
ATOM   3709  CG  ARG A 502      -7.408  19.768 -14.680
ATOM   3710  CD  ARG A 502      -6.470  20.815 -14.067
ATOM   3711  NE  ARG A 502      -5.520  21.155 -15.176
ATOM   3712  HE  ARG A 502      -5.693  20.745 -16.073
ATOM   3713  CZ  ARG A 502      -4.459  22.011 -15.037
ATOM   3714  NH1 ARG A 502      -4.178  22.635 -13.852
ATOM   3715 1HH1 ARG A 502      -4.755  22.488 -13.049
ATOM   3716 2HH1 ARG A 502      -3.382  23.237 -13.778
ATOM   3717  NH2 ARG A 502      -3.638  22.200 -16.114
ATOM   3718 1HH2 ARG A 502      -3.812  21.719 -16.974
ATOM   3719 2HH2 ARG A 502      -2.797  22.737 -16.026
ATOM   3720  C   ARG A 502     -10.627  18.662 -12.939
ATOM   3721  O   ARG A 502     -10.604  17.785 -12.083
ATOM   3722  N   MET A 503     -11.674  18.802 -13.804
ATOM   3723  H   MET A 503     -11.631  19.517 -14.498
ATOM   3724  CA  MET A 503     -12.896  17.989 -13.761
ATOM   3725  CB  MET A 503     -14.048  18.770 -13.078
ATOM   3726  CG  MET A 503     -13.887  19.130 -11.600
ATOM   3727  SD  MET A 503     -15.133  20.290 -10.942
ATOM   3728  CE  MET A 503     -16.597  19.228 -10.928
ATOM   3729  C   MET A 503     -13.491  17.645 -15.118
ATOM   3730  O   MET A 503     -13.442  18.468 -16.032
ATOM   3731  N   LYS A 504     -14.123  16.438 -15.249
ATOM   3732  H   LYS A 504     -14.078  15.770 -14.510
ATOM   3733  CA  LYS A 504     -14.786  15.971 -16.463
ATOM   3734  CB  LYS A 504     -13.792  15.298 -17.431
ATOM   3735  CG  LYS A 504     -14.307  14.795 -18.781
ATOM   3736  CD  LYS A 504     -13.275  13.952 -19.536
ATOM   3737  CE  LYS A 504     -11.997  14.621 -20.039
ATOM   3738  NZ  LYS A 504     -11.211  13.651 -20.837
ATOM   3739  HZ1 LYS A 504     -11.146  12.745 -20.325
ATOM   3740  HZ2 LYS A 504     -11.690  13.495 -21.744
ATOM   3741  HZ3 LYS A 504     -10.254  14.022 -21.018
ATOM   3742  C   LYS A 504     -15.824  14.901 -16.101
ATOM   3743  O   LYS A 504     -15.558  14.028 -15.274
ATOM   3744  N   TRP A 505     -17.031  14.949 -16.733
ATOM   3745  H   TRP A 505     -17.213  15.664 -17.401
ATOM   3746  CA  TRP A 505     -18.138  14.022 -16.548
ATOM   3747  CB  TRP A 505     -19.496  14.719 -16.535
ATOM   3748  CG  TRP A 505     -19.812  15.494 -15.289
ATOM   3749  CD1 TRP A 505     -19.399  16.718 -14.845
ATOM   3750  NE1 TRP A 505     -20.104  17.078 -13.718
ATOM   3751  HE1 TRP A 505     -19.985  17.902 -13.209
ATOM   3752  CE2 TRP A 505     -21.014  16.083 -13.441
ATOM   3753  CZ2 TRP A 505     -21.981  15.970 -12.457
ATOM   3754  CH2 TRP A 505     -22.783  14.821 -12.445
ATOM   3755  CZ3 TRP A 505     -22.611  13.810 -13.392
ATOM   3756  CE3 TRP A 505     -21.642  13.930 -14.391
ATOM   3757  CD2 TRP A 505     -20.852  15.070 -14.402
ATOM   3758  C   TRP A 505     -18.254  12.897 -17.543
ATOM   3759  O   TRP A 505     -18.088  13.084 -18.751
ATOM   3760  N   LEU A 506     -18.586  11.698 -17.005
ATOM   3761  H   LEU A 506     -18.674  11.605 -16.017
ATOM   3762  CA  LEU A 506     -18.750  10.439 -17.699
ATOM   3763  CB  LEU A 506     -17.935   9.339 -16.999
ATOM   3764  CG  LEU A 506     -16.435   9.650 -16.913
ATOM   3765  CD1 LEU A 506     -15.727   8.659 -15.996
ATOM   3766  CD2 LEU A 506     -15.812   9.683 -18.309
ATOM   3767  C   LEU A 506     -20.181   9.981 -17.633
ATOM   3768  O   LEU A 506     -20.768   9.906 -16.553
ATOM   3769  N   SER A 507     -20.759   9.646 -18.809
ATOM   3770  H   SER A 507     -20.235   9.677 -19.658
ATOM   3771  CA  SER A 507     -22.127   9.202 -18.938
ATOM   3772  CB  SER A 507     -22.607   9.229 -20.399
ATOM   3773  OG  SER A 507     -22.648  10.560 -20.874
ATOM   3774  HG  SER A 507     -23.053  10.512 -21.745
ATOM   3775  C   SER A 507     -22.407   7.803 -18.487
ATOM   3776  O   SER A 507     -23.349   7.572 -17.727
ATOM   3777  N   ASN A 508     -21.572   6.849 -18.943
ATOM   3778  H   ASN A 508     -20.805   7.068 -19.540
ATOM   3779  CA  ASN A 508     -21.756   5.455 -18.650
ATOM   3780  CB  ASN A 508     -20.990   4.520 -19.613
ATOM   3781  CG  ASN A 508     -21.662   4.486 -20.991
ATOM   3782  OD1 ASN A 508     -22.833   4.806 -21.199
ATOM   3783  ND2 ASN A 508     -20.865   4.053 -22.000
ATOM   3784 1HD2 ASN A 508     -21.216   4.008 -22.935
ATOM   3785 2HD2 ASN A 508     -19.918   3.790 -21.814
ATOM   3786  C   ASN A 508     -21.451   5.004 -17.264
ATOM   3787  O   ASN A 508     -22.159   4.139 -16.743
ATOM   3788  N   GLN A 509     -20.392   5.564 -16.641
ATOM   3789  H   GLN A 509     -19.844   6.291 -17.045
ATOM   3790  CA  GLN A 509     -20.010   5.120 -15.332
ATOM   3791  CB  GLN A 509     -18.485   5.110 -15.146
ATOM   3792  CG  GLN A 509     -17.788   4.233 -16.213
ATOM   3793  CD  GLN A 509     -18.287   2.786 -16.278
ATOM   3794  OE1 GLN A 509     -18.351   2.049 -15.300
ATOM   3795  NE2 GLN A 509     -18.677   2.358 -17.508
ATOM   3796 1HE2 GLN A 509     -19.023   1.426 -17.624
ATOM   3797 2HE2 GLN A 509     -18.609   2.964 -18.300
ATOM   3798  C   GLN A 509     -20.701   5.839 -14.217
ATOM   3799  O   GLN A 509     -20.957   7.042 -14.299
ATOM   3800  N   TYR A 510     -21.050   5.067 -13.160
ATOM   3801  H   TYR A 510     -20.854   4.089 -13.143
ATOM   3802  CA  TYR A 510     -21.718   5.569 -11.988
ATOM   3803  CB  TYR A 510     -23.087   4.900 -11.689
ATOM   3804  CG  TYR A 510     -24.073   5.326 -12.736
ATOM   3805  CD1 TYR A 510     -24.430   4.480 -13.793
ATOM   3806  CE1 TYR A 510     -25.354   4.899 -14.757
ATOM   3807  CZ  TYR A 510     -25.935   6.169 -14.672
ATOM   3808  OH  TYR A 510     -26.868   6.583 -15.650
ATOM   3809  HH  TYR A 510     -27.164   7.471 -15.431
ATOM   3810  CE2 TYR A 510     -25.591   7.020 -13.618
ATOM   3811  CD2 TYR A 510     -24.667   6.595 -12.658
ATOM   3812  C   TYR A 510     -20.858   5.654 -10.752
ATOM   3813  O   TYR A 510     -21.381   5.799  -9.645
ATOM   3814  N   ASN A 511     -19.519   5.500 -10.891
ATOM   3815  H   ASN A 511     -19.089   5.348 -11.776
ATOM   3816  CA  ASN A 511     -18.629   5.627  -9.764
ATOM   3817  CB  ASN A 511     -17.697   4.438  -9.440
ATOM   3818  CG  ASN A 511     -18.498   3.369  -8.703
ATOM   3819  OD1 ASN A 511     -18.968   2.385  -9.267
ATOM   3820  ND2 ASN A 511     -18.635   3.547  -7.363
ATOM   3821 1HD2 ASN A 511     -19.129   2.868  -6.821
ATOM   3822 2HD2 ASN A 511     -18.225   4.342  -6.916
ATOM   3823  C   ASN A 511     -17.822   6.884  -9.789
ATOM   3824  O   ASN A 511     -17.407   7.369 -10.845
ATOM   3825  N   GLU A 512     -17.644   7.444  -8.572
ATOM   3826  H   GLU A 512     -18.036   7.002  -7.769
ATOM   3827  CA  GLU A 512     -16.896   8.632  -8.258
ATOM   3828  CB  GLU A 512     -17.019   8.971  -6.758
ATOM   3829  CG  GLU A 512     -16.323  10.258  -6.297
ATOM   3830  CD  GLU A 512     -16.435  10.461  -4.784
ATOM   3831  OE1 GLU A 512     -17.067   9.642  -4.063
ATOM   3832  OE2 GLU A 512     -15.845  11.469  -4.316
ATOM   3833  C   GLU A 512     -15.437   8.360  -8.514
ATOM   3834  O   GLU A 512     -14.912   7.312  -8.124
ATOM   3835  N   ASN A 513     -14.762   9.302  -9.206
ATOM   3836  H   ASN A 513     -15.201  10.122  -9.570
ATOM   3837  CA  ASN A 513     -13.362   9.180  -9.509
ATOM   3838  CB  ASN A 513     -13.098   9.023 -11.027
ATOM   3839  CG  ASN A 513     -13.701   7.739 -11.570
ATOM   3840  OD1 ASN A 513     -13.263   6.614 -11.327
ATOM   3841  ND2 ASN A 513     -14.782   7.935 -12.370
ATOM   3842 1HD2 ASN A 513     -15.311   7.161 -12.710
ATOM   3843 2HD2 ASN A 513     -15.062   8.869 -12.600
ATOM   3844  C   ASN A 513     -12.716  10.468  -9.029
ATOM   3845  O   ASN A 513     -11.912  11.078  -9.744
ATOM   3846  N   ILE A 514     -13.128  10.981  -7.837
ATOM   3847  H   ILE A 514     -13.798  10.528  -7.255
ATOM   3848  CA  ILE A 514     -12.546  12.197  -7.321
ATOM   3849  CB  ILE A 514     -13.495  13.104  -6.550
ATOM   3850  CG2 ILE A 514     -12.733  14.321  -5.971
ATOM   3851  CG1 ILE A 514     -14.639  13.548  -7.485
ATOM   3852  CD1 ILE A 514     -15.768  14.301  -6.791
ATOM   3853  C   ILE A 514     -11.358  11.796  -6.509
ATOM   3854  O   ILE A 514     -11.460  11.081  -5.509
ATOM   3855  N   ILE A 515     -10.188  12.253  -6.985
ATOM   3856  H   ILE A 515     -10.154  12.811  -7.810
ATOM   3857  CA  ILE A 515      -8.920  11.982  -6.379
ATOM   3858  CB  ILE A 515      -8.005  11.238  -7.331
ATOM   3859  CG2 ILE A 515      -8.661   9.868  -7.628
ATOM   3860  CG1 ILE A 515      -7.659  12.015  -8.612
ATOM   3861  CD1 ILE A 515      -6.550  11.382  -9.447
ATOM   3862  C   ILE A 515      -8.341  13.282  -5.868
ATOM   3863  O   ILE A 515      -8.483  14.336  -6.496
ATOM   3864  N   SER A 516      -7.704  13.233  -4.677
ATOM   3865  H   SER A 516      -7.588  12.392  -4.155
ATOM   3866  CA  SER A 516      -7.147  14.416  -4.083
ATOM   3867  CB  SER A 516      -8.027  14.933  -2.936
ATOM   3868  OG  SER A 516      -8.162  13.940  -1.927
ATOM   3869  HG  SER A 516      -9.063  13.614  -1.989
ATOM   3870  C   SER A 516      -5.727  14.278  -3.625
ATOM   3871  O   SER A 516      -5.293  13.216  -3.176
ATOM   3872  N   PHE A 517      -4.970  15.389  -3.762
ATOM   3873  H   PHE A 517      -5.346  16.207  -4.185
ATOM   3874  CA  PHE A 517      -3.585  15.467  -3.380
ATOM   3875  CB  PHE A 517      -2.588  15.464  -4.549
ATOM   3876  CG  PHE A 517      -2.503  14.233  -5.379
ATOM   3877  CD1 PHE A 517      -3.297  14.060  -6.518
ATOM   3878  CE1 PHE A 517      -3.147  12.920  -7.312
ATOM   3879  CZ  PHE A 517      -2.200  11.948  -6.967
ATOM   3880  CE2 PHE A 517      -1.413  12.106  -5.826
ATOM   3881  CD2 PHE A 517      -1.566  13.252  -5.043
ATOM   3882  C   PHE A 517      -3.227  16.746  -2.685
ATOM   3883  O   PHE A 517      -3.746  17.819  -3.005
ATOM   3884  N   VAL A 518      -2.295  16.635  -1.707
ATOM   3885  H   VAL A 518      -1.914  15.747  -1.454
ATOM   3886  CA  VAL A 518      -1.780  17.764  -0.970
ATOM   3887  CB  VAL A 518      -2.190  17.859   0.491
ATOM   3888  CG1 VAL A 518      -1.548  19.109   1.130
ATOM   3889  CG2 VAL A 518      -3.717  17.879   0.608
ATOM   3890  C   VAL A 518      -0.292  17.551  -0.998
ATOM   3891  O   VAL A 518       0.204  16.562  -0.455
ATOM   3892  N   ASN A 519       0.442  18.478  -1.666
ATOM   3893  H   ASN A 519      -0.018  19.238  -2.117
ATOM   3894  CA  ASN A 519       1.890  18.472  -1.794
ATOM   3895  CB  ASN A 519       2.633  18.892  -0.496
ATOM   3896  CG  ASN A 519       2.326  20.338  -0.161
ATOM   3897  OD1 ASN A 519       1.447  20.603   0.655
ATOM   3898  ND2 ASN A 519       3.065  21.305  -0.764
ATOM   3899 1HD2 ASN A 519       2.948  22.259  -0.486
ATOM   3900 2HD2 ASN A 519       3.770  21.058  -1.428
ATOM   3901  C   ASN A 519       2.437  17.157  -2.298
ATOM   3902  O   ASN A 519       3.472  16.669  -1.837
ATOM   3903  N   ASN A 520       1.726  16.586  -3.302
ATOM   3904  H   ASN A 520       0.906  17.048  -3.631
ATOM   3905  CA  ASN A 520       1.977  15.336  -3.990
ATOM   3906  CB  ASN A 520       3.430  15.224  -4.546
ATOM   3907  CG  ASN A 520       3.760  16.362  -5.520
ATOM   3908  OD1 ASN A 520       3.081  16.611  -6.514
ATOM   3909  ND2 ASN A 520       4.854  17.106  -5.211
ATOM   3910 1HD2 ASN A 520       5.115  17.881  -5.790
ATOM   3911 2HD2 ASN A 520       5.405  16.878  -4.409
ATOM   3912  C   ASN A 520       1.665  14.085  -3.185
ATOM   3913  O   ASN A 520       1.821  12.971  -3.693
ATOM   3914  N   VAL A 521       1.145  14.224  -1.940
ATOM   3915  H   VAL A 521       0.965  15.117  -1.538
ATOM   3916  CA  VAL A 521       0.780  13.109  -1.093
ATOM   3917  CB  VAL A 521       0.939  13.406   0.397
ATOM   3918  CG1 VAL A 521       0.480  12.214   1.266
ATOM   3919  CG2 VAL A 521       2.396  13.821   0.677
ATOM   3920  C   VAL A 521      -0.673  12.849  -1.404
ATOM   3921  O   VAL A 521      -1.468  13.790  -1.464
ATOM   3922  N   ASN A 522      -1.037  11.563  -1.643
ATOM   3923  H   ASN A 522      -0.381  10.814  -1.600
ATOM   3924  CA  ASN A 522      -2.402  11.188  -1.925
ATOM   3925  CB  ASN A 522      -2.569   9.736  -2.428
ATOM   3926  CG  ASN A 522      -4.010   9.411  -2.856
ATOM   3927  OD1 ASN A 522      -5.038  10.002  -2.527
ATOM   3928  ND2 ASN A 522      -4.101   8.314  -3.638
ATOM   3929 1HD2 ASN A 522      -5.001   8.000  -3.937
ATOM   3930 2HD2 ASN A 522      -3.272   7.854  -3.951
ATOM   3931  C   ASN A 522      -3.163  11.288  -0.640
ATOM   3932  O   ASN A 522      -2.860  10.597   0.333
ATOM   3933  N   THR A 523      -4.219  12.126  -0.657
ATOM   3934  H   THR A 523      -4.486  12.608  -1.488
ATOM   3935  CA  THR A 523      -5.052  12.342   0.489
ATOM   3936  CB  THR A 523      -5.331  13.806   0.742
ATOM   3937  CG2 THR A 523      -3.991  14.442   1.144
ATOM   3938  OG1 THR A 523      -5.869  14.468  -0.390
ATOM   3939  HG1 THR A 523      -6.761  14.126  -0.493
ATOM   3940  C   THR A 523      -6.264  11.459   0.374
ATOM   3941  O   THR A 523      -7.400  11.901   0.185
ATOM   3942  N   THR A 524      -5.986  10.150   0.570
ATOM   3943  H   THR A 524      -5.035   9.892   0.737
ATOM   3944  CA  THR A 524      -6.891   9.027   0.481
ATOM   3945  CB  THR A 524      -6.120   7.736   0.755
ATOM   3946  CG2 THR A 524      -7.032   6.492   0.679
ATOM   3947  OG1 THR A 524      -5.083   7.581  -0.209
ATOM   3948  HG1 THR A 524      -4.366   7.130   0.247
ATOM   3949  C   THR A 524      -8.071   9.157   1.418
ATOM   3950  O   THR A 524      -9.202   8.932   0.977
ATOM   3951  N   ASP A 525      -7.866   9.590   2.690
ATOM   3952  H   ASP A 525      -6.970   9.819   3.060
ATOM   3953  CA  ASP A 525      -8.991   9.721   3.584
ATOM   3954  CB  ASP A 525      -8.911   9.017   4.979
ATOM   3955  CG  ASP A 525      -7.799   9.440   5.917
ATOM   3956  OD1 ASP A 525      -6.933  10.246   5.507
ATOM   3957  OD2 ASP A 525      -7.802   8.953   7.078
ATOM   3958  C   ASP A 525      -9.630  11.089   3.564
ATOM   3959  O   ASP A 525     -10.335  11.481   4.497
ATOM   3960  N   GLY A 526      -9.372  11.841   2.462
ATOM   3961  H   GLY A 526      -8.752  11.531   1.745
ATOM   3962  CA  GLY A 526      -9.914  13.138   2.187
ATOM   3963  C   GLY A 526      -9.368  14.271   2.973
ATOM   3964  O   GLY A 526      -8.159  14.451   3.145
ATOM   3965  N   GLY A 527     -10.301  15.138   3.396
ATOM   3966  H   GLY A 527     -11.275  15.020   3.216
ATOM   3967  CA  GLY A 527      -9.924  16.271   4.170
ATOM   3968  C   GLY A 527     -10.768  17.450   3.871
ATOM   3969  O   GLY A 527     -11.720  17.404   3.092
ATOM   3970  N   THR A 528     -10.315  18.569   4.455
ATOM   3971  H   THR A 528      -9.526  18.486   5.059
ATOM   3972  CA  THR A 528     -10.894  19.882   4.417
ATOM   3973  CB  THR A 528     -10.018  20.781   5.260
ATOM   3974  CG2 THR A 528     -10.657  22.155   5.384
ATOM   3975  OG1 THR A 528      -9.923  20.260   6.581
ATOM   3976  HG1 THR A 528      -9.297  19.531   6.538
ATOM   3977  C   THR A 528     -11.021  20.375   2.980
ATOM   3978  O   THR A 528     -11.997  21.043   2.633
ATOM   3979  N   HIS A 529     -10.057  20.000   2.107
ATOM   3980  H   HIS A 529      -9.298  19.431   2.414
ATOM   3981  CA  HIS A 529     -10.012  20.360   0.708
ATOM   3982  CB  HIS A 529      -8.742  19.849   0.026
ATOM   3983  CG  HIS A 529      -7.522  20.502   0.528
ATOM   3984  ND1 HIS A 529      -7.265  21.844   0.445
ATOM   3985  CE1 HIS A 529      -6.068  22.036   1.036
ATOM   3986  NE2 HIS A 529      -5.540  20.919   1.488
ATOM   3987  CD2 HIS A 529      -6.465  19.950   1.167
ATOM   3988  C   HIS A 529     -11.086  19.668  -0.081
ATOM   3989  O   HIS A 529     -11.764  20.298  -0.895
ATOM   3990  N   VAL A 530     -11.270  18.347   0.178
ATOM   3991  H   VAL A 530     -10.778  17.895   0.917
ATOM   3992  CA  VAL A 530     -12.230  17.508  -0.505
ATOM   3993  CB  VAL A 530     -12.077  16.040  -0.131
ATOM   3994  CG1 VAL A 530     -13.194  15.151  -0.725
ATOM   3995  CG2 VAL A 530     -10.675  15.592  -0.556
ATOM   3996  C   VAL A 530     -13.603  17.993  -0.125
ATOM   3997  O   VAL A 530     -14.473  18.098  -0.987
ATOM   3998  N   ASP A 531     -13.781  18.357   1.166
ATOM   3999  H   ASP A 531     -13.035  18.272   1.822
ATOM   4000  CA  ASP A 531     -15.016  18.842   1.722
ATOM   4001  CB  ASP A 531     -14.896  19.058   3.245
ATOM   4002  CG  ASP A 531     -14.846  17.739   4.026
ATOM   4003  OD1 ASP A 531     -15.139  16.651   3.460
ATOM   4004  OD2 ASP A 531     -14.519  17.817   5.239
ATOM   4005  C   ASP A 531     -15.401  20.149   1.081
ATOM   4006  O   ASP A 531     -16.577  20.371   0.785
ATOM   4007  N   ALA A 532     -14.407  21.034   0.834
ATOM   4008  H   ALA A 532     -13.478  20.867   1.157
ATOM   4009  CA  ALA A 532     -14.617  22.316   0.213
ATOM   4010  CB  ALA A 532     -13.338  23.137   0.217
ATOM   4011  C   ALA A 532     -15.068  22.161  -1.215
ATOM   4012  O   ALA A 532     -16.006  22.840  -1.637
ATOM   4013  N   LEU A 533     -14.434  21.221  -1.960
ATOM   4014  H   LEU A 533     -13.659  20.713  -1.583
ATOM   4015  CA  LEU A 533     -14.747  20.922  -3.336
ATOM   4016  CB  LEU A 533     -13.765  19.857  -3.903
ATOM   4017  CG  LEU A 533     -13.983  19.327  -5.345
ATOM   4018  CD1 LEU A 533     -13.895  20.408  -6.424
ATOM   4019  CD2 LEU A 533     -13.034  18.159  -5.637
ATOM   4020  C   LEU A 533     -16.148  20.381  -3.446
ATOM   4021  O   LEU A 533     -16.903  20.848  -4.295
ATOM   4022  N   LYS A 534     -16.538  19.458  -2.535
ATOM   4023  H   LYS A 534     -15.907  19.148  -1.830
ATOM   4024  CA  LYS A 534     -17.830  18.816  -2.523
ATOM   4025  CB  LYS A 534     -17.910  17.745  -1.411
ATOM   4026  CG  LYS A 534     -19.211  16.943  -1.329
ATOM   4027  CD  LYS A 534     -19.185  15.885  -0.229
ATOM   4028  CE  LYS A 534     -20.490  15.102  -0.115
ATOM   4029  NZ  LYS A 534     -20.391  14.113   0.977
ATOM   4030  HZ1 LYS A 534     -19.407  13.804   1.095
ATOM   4031  HZ2 LYS A 534     -20.733  14.526   1.867
ATOM   4032  HZ3 LYS A 534     -20.981  13.291   0.740
ATOM   4033  C   LYS A 534     -18.941  19.802  -2.307
ATOM   4034  O   LYS A 534     -19.939  19.763  -3.032
ATOM   4035  N   TYR A 535     -18.753  20.730  -1.339
ATOM   4036  H   TYR A 535     -17.924  20.744  -0.781
ATOM   4037  CA  TYR A 535     -19.740  21.725  -1.024
ATOM   4038  CB  TYR A 535     -19.416  22.463   0.309
ATOM   4039  CG  TYR A 535     -20.438  23.517   0.624
ATOM   4040  CD1 TYR A 535     -21.734  23.175   1.030
ATOM   4041  CE1 TYR A 535     -22.675  24.169   1.318
ATOM   4042  CZ  TYR A 535     -22.321  25.517   1.215
ATOM   4043  OH  TYR A 535     -23.263  26.528   1.503
ATOM   4044  HH  TYR A 535     -24.100  26.102   1.713
ATOM   4045  CE2 TYR A 535     -21.026  25.869   0.827
ATOM   4046  CD2 TYR A 535     -20.093  24.872   0.539
ATOM   4047  C   TYR A 535     -19.904  22.699  -2.160
ATOM   4048  O   TYR A 535     -21.037  23.014  -2.519
ATOM   4049  N   ALA A 536     -18.786  23.147  -2.774
ATOM   4050  H   ALA A 536     -17.874  22.858  -2.487
ATOM   4051  CA  ALA A 536     -18.834  24.101  -3.849
ATOM   4052  CB  ALA A 536     -17.451  24.662  -4.195
ATOM   4053  C   ALA A 536     -19.461  23.564  -5.104
ATOM   4054  O   ALA A 536     -20.242  24.279  -5.734
ATOM   4055  N   VAL A 537     -19.174  22.286  -5.466
ATOM   4056  H   VAL A 537     -18.564  21.719  -4.919
ATOM   4057  CA  VAL A 537     -19.710  21.669  -6.661
ATOM   4058  CB  VAL A 537     -19.066  20.317  -6.983
ATOM   4059  CG1 VAL A 537     -19.766  19.615  -8.160
ATOM   4060  CG2 VAL A 537     -17.579  20.519  -7.302
ATOM   4061  C   VAL A 537     -21.205  21.500  -6.493
ATOM   4062  O   VAL A 537     -21.962  21.892  -7.387
ATOM   4063  N   SER A 538     -21.651  20.998  -5.311
ATOM   4064  H   SER A 538     -21.028  20.744  -4.568
ATOM   4065  CA  SER A 538     -23.052  20.777  -5.051
ATOM   4066  CB  SER A 538     -23.303  19.990  -3.746
ATOM   4067  OG  SER A 538     -22.844  20.711  -2.613
ATOM   4068  HG  SER A 538     -22.944  20.117  -1.865
ATOM   4069  C   SER A 538     -23.846  22.052  -5.041
ATOM   4070  O   SER A 538     -24.957  22.087  -5.567
ATOM   4071  N   ARG A 539     -23.256  23.136  -4.488
ATOM   4072  H   ARG A 539     -22.350  23.071  -4.074
ATOM   4073  CA  ARG A 539     -23.889  24.421  -4.386
ATOM   4074  CB  ARG A 539     -23.104  25.335  -3.426
ATOM   4075  CG  ARG A 539     -23.758  26.672  -3.116
ATOM   4076  CD  ARG A 539     -23.032  27.472  -2.041
ATOM   4077  NE  ARG A 539     -23.841  28.702  -1.810
ATOM   4078  HE  ARG A 539     -24.691  28.823  -2.322
ATOM   4079  CZ  ARG A 539     -23.468  29.666  -0.915
ATOM   4080  NH1 ARG A 539     -22.342  29.548  -0.148
ATOM   4081 1HH1 ARG A 539     -21.764  28.735  -0.215
ATOM   4082 2HH1 ARG A 539     -22.095  30.270   0.498
ATOM   4083  NH2 ARG A 539     -24.261  30.770  -0.795
ATOM   4084 1HH2 ARG A 539     -25.090  30.854  -1.350
ATOM   4085 2HH2 ARG A 539     -24.023  31.497  -0.152
ATOM   4086  C   ARG A 539     -24.048  25.058  -5.751
ATOM   4087  O   ARG A 539     -25.109  25.619  -6.028
ATOM   4088  N   CYS A 540     -23.026  24.939  -6.645
ATOM   4089  H   CYS A 540     -22.172  24.485  -6.397
ATOM   4090  CA  CYS A 540     -23.059  25.502  -7.982
ATOM   4091  CB  CYS A 540     -21.748  25.297  -8.769
ATOM   4092  SG  CYS A 540     -20.341  26.259  -8.150
ATOM   4093  C   CYS A 540     -24.139  24.852  -8.806
ATOM   4094  O   CYS A 540     -24.891  25.537  -9.507
ATOM   4095  N   VAL A 541     -24.255  23.506  -8.689
ATOM   4096  H   VAL A 541     -23.631  22.987  -8.100
ATOM   4097  CA  VAL A 541     -25.237  22.716  -9.393
ATOM   4098  CB  VAL A 541     -24.938  21.227  -9.245
ATOM   4099  CG1 VAL A 541     -26.059  20.324  -9.788
ATOM   4100  CG2 VAL A 541     -23.623  20.945  -9.999
ATOM   4101  C   VAL A 541     -26.623  23.082  -8.902
ATOM   4102  O   VAL A 541     -27.529  23.252  -9.718
ATOM   4103  N   ASN A 542     -26.807  23.275  -7.575
ATOM   4104  H   ASN A 542     -26.075  23.119  -6.916
ATOM   4105  CA  ASN A 542     -28.088  23.632  -7.012
ATOM   4106  CB  ASN A 542     -28.145  23.526  -5.472
ATOM   4107  CG  ASN A 542     -28.209  22.054  -5.021
ATOM   4108  OD1 ASN A 542     -28.627  21.120  -5.709
ATOM   4109  ND2 ASN A 542     -27.751  21.832  -3.762
ATOM   4110 1HD2 ASN A 542     -27.750  20.905  -3.389
ATOM   4111 2HD2 ASN A 542     -27.410  22.594  -3.211
ATOM   4112  C   ASN A 542     -28.559  24.994  -7.457
ATOM   4113  O   ASN A 542     -29.756  25.171  -7.687
ATOM   4114  N   TYR A 543     -27.641  25.982  -7.615
ATOM   4115  H   TYR A 543     -26.674  25.845  -7.407
ATOM   4116  CA  TYR A 543     -28.018  27.302  -8.068
ATOM   4117  CB  TYR A 543     -26.954  28.411  -7.910
ATOM   4118  CG  TYR A 543     -26.911  28.920  -6.507
ATOM   4119  CD1 TYR A 543     -28.019  29.560  -5.928
ATOM   4120  CE1 TYR A 543     -27.959  30.048  -4.618
ATOM   4121  CZ  TYR A 543     -26.779  29.917  -3.881
ATOM   4122  OH  TYR A 543     -26.687  30.399  -2.557
ATOM   4123  HH  TYR A 543     -27.543  30.766  -2.316
ATOM   4124  CE2 TYR A 543     -25.672  29.306  -4.464
ATOM   4125  CD2 TYR A 543     -25.734  28.817  -5.769
ATOM   4126  C   TYR A 543     -28.445  27.344  -9.506
ATOM   4127  O   TYR A 543     -29.367  28.090  -9.846
ATOM   4128  N   ASN A 544     -27.821  26.513 -10.372
ATOM   4129  H   ASN A 544     -27.051  25.936 -10.094
ATOM   4130  CA  ASN A 544     -28.143  26.520 -11.776
ATOM   4131  CB  ASN A 544     -26.896  26.368 -12.678
ATOM   4132  CG  ASN A 544     -26.004  27.595 -12.577
ATOM   4133  OD1 ASN A 544     -26.353  28.679 -13.045
ATOM   4134  ND2 ASN A 544     -24.823  27.423 -11.927
ATOM   4135 1HD2 ASN A 544     -24.190  28.191 -11.831
ATOM   4136 2HD2 ASN A 544     -24.605  26.538 -11.510
ATOM   4137  C   ASN A 544     -29.270  25.589 -12.183
ATOM   4138  O   ASN A 544     -29.421  25.273 -13.367
ATOM   4139  N   ILE A 545     -30.116  25.140 -11.209
ATOM   4140  H   ILE A 545     -29.979  25.381 -10.249
ATOM   4141  CA  ILE A 545     -31.260  24.274 -11.450
ATOM   4142  CB  ILE A 545     -31.875  23.673 -10.170
ATOM   4143  CG2 ILE A 545     -33.257  23.006 -10.368
ATOM   4144  CG1 ILE A 545     -30.875  22.667  -9.561
ATOM   4145  CD1 ILE A 545     -31.262  22.133  -8.176
ATOM   4146  C   ILE A 545     -32.261  24.934 -12.390
ATOM   4147  O   ILE A 545     -33.049  24.243 -13.029
ATOM   4148  N   LYS A 546     -32.203  26.280 -12.567
ATOM   4149  H   LYS A 546     -31.542  26.825 -12.059
ATOM   4150  CA  LYS A 546     -33.060  27.047 -13.447
ATOM   4151  CB  LYS A 546     -32.676  28.536 -13.432
ATOM   4152  CG  LYS A 546     -32.992  29.220 -12.098
ATOM   4153  CD  LYS A 546     -32.671  30.715 -12.068
ATOM   4154  CE  LYS A 546     -31.180  31.043 -11.921
ATOM   4155  NZ  LYS A 546     -30.674  30.586 -10.606
ATOM   4156  HZ1 LYS A 546     -30.761  29.556 -10.512
ATOM   4157  HZ2 LYS A 546     -29.676  30.855 -10.512
ATOM   4158  HZ3 LYS A 546     -31.222  31.044  -9.853
ATOM   4159  C   LYS A 546     -32.974  26.539 -14.873
ATOM   4160  O   LYS A 546     -33.947  26.642 -15.621
ATOM   4161  N   LYS A 547     -31.805  25.968 -15.263
ATOM   4162  H   LYS A 547     -31.038  25.894 -14.628
ATOM   4163  CA  LYS A 547     -31.551  25.407 -16.566
ATOM   4164  CB  LYS A 547     -30.048  25.216 -16.845
ATOM   4165  CG  LYS A 547     -29.348  26.561 -17.078
ATOM   4166  CD  LYS A 547     -27.847  26.469 -17.345
ATOM   4167  CE  LYS A 547     -27.183  27.800 -17.724
ATOM   4168  NZ  LYS A 547     -27.235  28.774 -16.608
ATOM   4169  HZ1 LYS A 547     -28.219  28.909 -16.305
ATOM   4170  HZ2 LYS A 547     -26.667  28.447 -15.803
ATOM   4171  HZ3 LYS A 547     -26.859  29.684 -16.936
ATOM   4172  C   LYS A 547     -32.300  24.111 -16.814
ATOM   4173  O   LYS A 547     -32.441  23.715 -17.973
ATOM   4174  N   ASN A 548     -32.753  23.396 -15.749
ATOM   4175  H   ASN A 548     -32.648  23.712 -14.811
ATOM   4176  CA  ASN A 548     -33.499  22.170 -15.909
ATOM   4177  CB  ASN A 548     -32.698  20.894 -15.527
ATOM   4178  CG  ASN A 548     -33.459  19.593 -15.845
ATOM   4179  OD1 ASN A 548     -34.675  19.509 -16.011
ATOM   4180  ND2 ASN A 548     -32.681  18.484 -15.933
ATOM   4181 1HD2 ASN A 548     -33.104  17.598 -16.121
ATOM   4182 2HD2 ASN A 548     -31.690  18.556 -15.828
ATOM   4183  C   ASN A 548     -34.712  22.325 -15.026
ATOM   4184  O   ASN A 548     -34.675  22.113 -13.812
ATOM   4185  N   GLU A 549     -35.839  22.668 -15.681
ATOM   4186  H   GLU A 549     -35.819  22.787 -16.670
ATOM   4187  CA  GLU A 549     -37.129  22.914 -15.086
ATOM   4188  CB  GLU A 549     -38.105  23.550 -16.094
ATOM   4189  CG  GLU A 549     -37.692  24.966 -16.525
ATOM   4190  CD  GLU A 549     -38.703  25.529 -17.518
ATOM   4191  OE1 GLU A 549     -39.249  26.626 -17.233
ATOM   4192  OE2 GLU A 549     -38.932  24.898 -18.582
ATOM   4193  C   GLU A 549     -37.788  21.703 -14.481
ATOM   4194  O   GLU A 549     -38.598  21.845 -13.563
ATOM   4195  N   MET A 550     -37.457  20.491 -14.986
ATOM   4196  H   MET A 550     -36.781  20.413 -15.715
ATOM   4197  CA  MET A 550     -38.006  19.234 -14.534
ATOM   4198  CB  MET A 550     -37.469  18.039 -15.344
ATOM   4199  CG  MET A 550     -37.949  17.960 -16.794
ATOM   4200  SD  MET A 550     -37.155  16.648 -17.774
ATOM   4201  CE  MET A 550     -37.910  15.246 -16.902
ATOM   4202  C   MET A 550     -37.654  18.937 -13.100
ATOM   4203  O   MET A 550     -38.489  18.394 -12.374
ATOM   4204  N   ILE A 551     -36.411  19.280 -12.674
ATOM   4205  H   ILE A 551     -35.779  19.770 -13.271
ATOM   4206  CA  ILE A 551     -35.928  19.043 -11.331
ATOM   4207  CB  ILE A 551     -34.417  19.271 -11.215
ATOM   4208  CG2 ILE A 551     -33.946  19.077  -9.751
ATOM   4209  CG1 ILE A 551     -33.649  18.305 -12.137
ATOM   4210  CD1 ILE A 551     -32.156  18.607 -12.282
ATOM   4211  C   ILE A 551     -36.633  20.011 -10.410
ATOM   4212  O   ILE A 551     -36.713  21.207 -10.701
ATOM   4213  N   LYS A 552     -37.190  19.487  -9.288
ATOM   4214  H   LYS A 552     -37.131  18.517  -9.072
ATOM   4215  CA  LYS A 552     -37.849  20.316  -8.311
ATOM   4216  CB  LYS A 552     -38.806  19.530  -7.390
ATOM   4217  CG  LYS A 552     -39.626  20.395  -6.429
ATOM   4218  CD  LYS A 552     -40.640  19.601  -5.603
ATOM   4219  CE  LYS A 552     -41.494  20.473  -4.682
ATOM   4220  NZ  LYS A 552     -42.447  19.643  -3.921
ATOM   4221  HZ1 LYS A 552     -41.934  18.999  -3.292
ATOM   4222  HZ2 LYS A 552     -43.063  20.257  -3.356
ATOM   4223  HZ3 LYS A 552     -43.031  19.089  -4.576
ATOM   4224  C   LYS A 552     -36.710  20.903  -7.520
ATOM   4225  O   LYS A 552     -35.886  20.165  -6.978
ATOM   4226  N   ASN A 553     -36.665  22.252  -7.430
ATOM   4227  H   ASN A 553     -37.366  22.815  -7.860
ATOM   4228  CA  ASN A 553     -35.616  22.979  -6.753
ATOM   4229  CB  ASN A 553     -35.671  24.502  -7.051
ATOM   4230  CG  ASN A 553     -34.455  25.245  -6.482
ATOM   4231  OD1 ASN A 553     -34.585  26.024  -5.539
ATOM   4232  ND2 ASN A 553     -33.246  25.009  -7.061
ATOM   4233 1HD2 ASN A 553     -32.429  25.479  -6.726
ATOM   4234 2HD2 ASN A 553     -33.167  24.349  -7.806
ATOM   4235  C   ASN A 553     -35.609  22.737  -5.267
ATOM   4236  O   ASN A 553     -34.538  22.699  -4.659
ATOM   4237  N   PHE A 554     -36.807  22.534  -4.668
ATOM   4238  H   PHE A 554     -37.651  22.569  -5.197
ATOM   4239  CA  PHE A 554     -36.972  22.290  -3.258
ATOM   4240  CB  PHE A 554     -38.483  22.219  -2.901
ATOM   4241  CG  PHE A 554     -38.740  22.019  -1.441
ATOM   4242  CD1 PHE A 554     -38.600  23.084  -0.541
ATOM   4243  CE1 PHE A 554     -38.847  22.901   0.821
ATOM   4244  CZ  PHE A 554     -39.248  21.650   1.293
ATOM   4245  CE2 PHE A 554     -39.407  20.585   0.404
ATOM   4246  CD2 PHE A 554     -39.159  20.771  -0.958
ATOM   4247  C   PHE A 554     -36.258  21.007  -2.895
ATOM   4248  O   PHE A 554     -35.569  20.971  -1.872
ATOM   4249  N   VAL A 555     -36.376  19.950  -3.743
ATOM   4250  H   VAL A 555     -36.904  19.990  -4.588
ATOM   4251  CA  VAL A 555     -35.699  18.710  -3.466
ATOM   4252  CB  VAL A 555     -36.443  17.461  -3.913
ATOM   4253  CG1 VAL A 555     -35.638  16.207  -3.517
ATOM   4254  CG2 VAL A 555     -37.838  17.460  -3.273
ATOM   4255  C   VAL A 555     -34.376  18.864  -4.180
ATOM   4256  O   VAL A 555     -34.221  18.568  -5.369
ATOM   4257  N   ASN A 556     -33.379  19.333  -3.398
ATOM   4258  H   ASN A 556     -33.558  19.561  -2.444
ATOM   4259  CA  ASN A 556     -32.026  19.583  -3.828
ATOM   4260  CB  ASN A 556     -31.203  20.404  -2.814
ATOM   4261  CG  ASN A 556     -31.692  21.847  -2.867
ATOM   4262  OD1 ASN A 556     -31.573  22.536  -3.879
ATOM   4263  ND2 ASN A 556     -32.314  22.310  -1.753
ATOM   4264 1HD2 ASN A 556     -32.701  23.232  -1.747
ATOM   4265 2HD2 ASN A 556     -32.419  21.718  -0.955
ATOM   4266  C   ASN A 556     -31.303  18.320  -4.166
ATOM   4267  O   ASN A 556     -31.728  17.229  -3.775
ATOM   4268  N   ILE A 557     -30.207  18.454  -4.952
ATOM   4269  H   ILE A 557     -29.859  19.345  -5.245
ATOM   4270  CA  ILE A 557     -29.449  17.315  -5.387
ATOM   4271  CB  ILE A 557     -28.982  17.496  -6.832
ATOM   4272  CG2 ILE A 557     -28.163  16.271  -7.274
ATOM   4273  CG1 ILE A 557     -30.188  17.682  -7.780
ATOM   4274  CD1 ILE A 557     -29.802  18.109  -9.199
ATOM   4275  C   ILE A 557     -28.260  17.090  -4.463
ATOM   4276  O   ILE A 557     -27.372  17.944  -4.381
ATOM   4277  N   PRO A 558     -28.238  15.960  -3.741
ATOM   4278  CA  PRO A 558     -27.159  15.559  -2.859
ATOM   4279  CB  PRO A 558     -27.622  14.288  -2.152
ATOM   4280  CG  PRO A 558     -29.150  14.397  -2.166
ATOM   4281  CD  PRO A 558     -29.446  15.197  -3.439
ATOM   4282  C   PRO A 558     -25.879  15.362  -3.619
ATOM   4283  O   PRO A 558     -25.917  14.885  -4.759
ATOM   4284  N   GLY A 559     -24.742  15.664  -2.956
ATOM   4285  H   GLY A 559     -24.773  15.999  -2.018
ATOM   4286  CA  GLY A 559     -23.426  15.601  -3.526
ATOM   4287  C   GLY A 559     -23.034  14.303  -4.154
ATOM   4288  O   GLY A 559     -22.284  14.336  -5.123
ATOM   4289  N   GLU A 560     -23.553  13.148  -3.681
ATOM   4290  H   GLU A 560     -24.193  13.130  -2.917
ATOM   4291  CA  GLU A 560     -23.198  11.867  -4.244
ATOM   4292  CB  GLU A 560     -23.631  10.686  -3.344
ATOM   4293  CG  GLU A 560     -23.125   9.308  -3.803
ATOM   4294  CD  GLU A 560     -23.296   8.281  -2.693
ATOM   4295  OE1 GLU A 560     -22.256   7.663  -2.344
ATOM   4296  OE2 GLU A 560     -24.428   8.090  -2.176
ATOM   4297  C   GLU A 560     -23.714  11.692  -5.655
ATOM   4298  O   GLU A 560     -23.030  11.090  -6.482
ATOM   4299  N   TYR A 561     -24.887  12.287  -5.982
ATOM   4300  H   TYR A 561     -25.366  12.889  -5.341
ATOM   4301  CA  TYR A 561     -25.497  12.187  -7.289
ATOM   4302  CB  TYR A 561     -26.877  12.854  -7.330
ATOM   4303  CG  TYR A 561     -27.910  12.146  -6.521
ATOM   4304  CD1 TYR A 561     -28.945  12.914  -5.994
ATOM   4305  CE1 TYR A 561     -29.966  12.334  -5.242
ATOM   4306  CZ  TYR A 561     -29.961  10.966  -5.007
ATOM   4307  OH  TYR A 561     -31.005  10.384  -4.254
ATOM   4308  HH  TYR A 561     -31.638  11.069  -4.021
ATOM   4309  CE2 TYR A 561     -28.917  10.189  -5.518
ATOM   4310  CD2 TYR A 561     -27.895  10.769  -6.266
ATOM   4311  C   TYR A 561     -24.685  12.904  -8.325
ATOM   4312  O   TYR A 561     -24.580  12.457  -9.468
ATOM   4313  N   ILE A 562     -24.128  14.063  -7.920
ATOM   4314  H   ILE A 562     -24.277  14.380  -6.985
ATOM   4315  CA  ILE A 562     -23.312  14.925  -8.731
ATOM   4316  CB  ILE A 562     -23.184  16.272  -8.050
ATOM   4317  CG2 ILE A 562     -22.249  17.176  -8.875
ATOM   4318  CG1 ILE A 562     -24.569  16.938  -7.988
ATOM   4319  CD1 ILE A 562     -24.638  18.138  -7.052
ATOM   4320  C   ILE A 562     -21.948  14.267  -8.878
ATOM   4321  O   ILE A 562     -21.356  14.294  -9.955
ATOM   4322  N   ARG A 563     -21.421  13.647  -7.796
ATOM   4323  H   ARG A 563     -21.893  13.640  -6.920
ATOM   4324  CA  ARG A 563     -20.131  13.004  -7.809
ATOM   4325  CB  ARG A 563     -19.598  12.596  -6.423
ATOM   4326  CG  ARG A 563     -19.251  13.792  -5.530
ATOM   4327  CD  ARG A 563     -18.530  13.429  -4.233
ATOM   4328  NE  ARG A 563     -19.407  12.575  -3.377
ATOM   4329  HE  ARG A 563     -20.376  12.479  -3.607
ATOM   4330  CZ  ARG A 563     -18.885  11.890  -2.311
ATOM   4331  NH1 ARG A 563     -17.571  12.005  -1.948
ATOM   4332 1HH1 ARG A 563     -16.938  12.548  -2.500
ATOM   4333 2HH1 ARG A 563     -17.211  11.471  -1.183
ATOM   4334  NH2 ARG A 563     -19.679  11.041  -1.602
ATOM   4335 1HH2 ARG A 563     -20.655  10.961  -1.808
ATOM   4336 2HH2 ARG A 563     -19.300  10.524  -0.835
ATOM   4337  C   ARG A 563     -20.111  11.775  -8.668
ATOM   4338  O   ARG A 563     -19.047  11.422  -9.177
ATOM   4339  N   GLU A 564     -21.270  11.080  -8.825
ATOM   4340  H   GLU A 564     -22.104  11.320  -8.332
ATOM   4341  CA  GLU A 564     -21.334   9.892  -9.642
ATOM   4342  CB  GLU A 564     -22.696   9.175  -9.632
ATOM   4343  CG  GLU A 564     -22.985   8.439  -8.316
ATOM   4344  CD  GLU A 564     -24.329   7.705  -8.340
ATOM   4345  OE1 GLU A 564     -25.045   7.692  -9.377
ATOM   4346  OE2 GLU A 564     -24.656   7.117  -7.277
ATOM   4347  C   GLU A 564     -20.969  10.181 -11.071
ATOM   4348  O   GLU A 564     -21.526  11.075 -11.712
ATOM   4349  N   GLY A 565     -19.965   9.421 -11.567
ATOM   4350  H   GLY A 565     -19.519   8.725 -11.011
ATOM   4351  CA  GLY A 565     -19.465   9.530 -12.911
ATOM   4352  C   GLY A 565     -18.564  10.714 -13.121
ATOM   4353  O   GLY A 565     -18.197  10.991 -14.261
ATOM   4354  N   LEU A 566     -18.206  11.452 -12.048
ATOM   4355  H   LEU A 566     -18.522  11.251 -11.122
ATOM   4356  CA  LEU A 566     -17.351  12.593 -12.161
ATOM   4357  CB  LEU A 566     -17.808  13.738 -11.227
ATOM   4358  CG  LEU A 566     -16.938  15.007 -11.141
ATOM   4359  CD1 LEU A 566     -16.905  15.800 -12.453
ATOM   4360  CD2 LEU A 566     -17.383  15.847  -9.937
ATOM   4361  C   LEU A 566     -15.936  12.206 -11.863
ATOM   4362  O   LEU A 566     -15.642  11.599 -10.828
ATOM   4363  N   THR A 567     -15.046  12.534 -12.824
ATOM   4364  H   THR A 567     -15.317  13.002 -13.661
ATOM   4365  CA  THR A 567     -13.641  12.297 -12.693
ATOM   4366  CB  THR A 567     -12.999  11.720 -13.926
ATOM   4367  CG2 THR A 567     -11.493  11.501 -13.673
ATOM   4368  OG1 THR A 567     -13.602  10.468 -14.220
ATOM   4369  HG1 THR A 567     -13.368  10.274 -15.130
ATOM   4370  C   THR A 567     -13.095  13.658 -12.377
ATOM   4371  O   THR A 567     -13.270  14.605 -13.150
ATOM   4372  N   ALA A 568     -12.435  13.770 -11.205
ATOM   4373  H   ALA A 568     -12.250  12.978 -10.618
ATOM   4374  CA  ALA A 568     -11.884  15.031 -10.791
ATOM   4375  CB  ALA A 568     -12.788  15.839  -9.840
ATOM   4376  C   ALA A 568     -10.586  14.820 -10.095
ATOM   4377  O   ALA A 568     -10.365  13.792  -9.456
ATOM   4378  N   ILE A 569      -9.677  15.808 -10.238
ATOM   4379  H   ILE A 569      -9.876  16.610 -10.787
ATOM   4380  CA  ILE A 569      -8.383  15.739  -9.623
ATOM   4381  CB  ILE A 569      -7.251  15.588 -10.603
ATOM   4382  CG2 ILE A 569      -5.968  15.392  -9.757
ATOM   4383  CG1 ILE A 569      -7.464  14.349 -11.480
ATOM   4384  CD1 ILE A 569      -6.502  14.278 -12.637
ATOM   4385  C   ILE A 569      -8.205  17.084  -8.983
ATOM   4386  O   ILE A 569      -8.242  18.121  -9.654
ATOM   4387  N   LEU A 570      -8.030  17.063  -7.650
ATOM   4388  H   LEU A 570      -8.045  16.201  -7.145
ATOM   4389  CA  LEU A 570      -7.821  18.255  -6.888
ATOM   4390  CB  LEU A 570      -8.827  18.326  -5.726
ATOM   4391  CG  LEU A 570      -8.724  19.526  -4.781
ATOM   4392  CD1 LEU A 570      -9.033  20.857  -5.487
ATOM   4393  CD2 LEU A 570      -9.612  19.263  -3.563
ATOM   4394  C   LEU A 570      -6.414  18.165  -6.367
ATOM   4395  O   LEU A 570      -6.103  17.268  -5.585
ATOM   4396  N   SER A 571      -5.528  19.081  -6.809
ATOM   4397  H   SER A 571      -5.771  19.795  -7.454
ATOM   4398  CA  SER A 571      -4.164  19.087  -6.365
ATOM   4399  CB  SER A 571      -3.146  18.872  -7.504
ATOM   4400  OG  SER A 571      -1.808  18.906  -7.025
ATOM   4401  HG  SER A 571      -1.250  18.795  -7.799
ATOM   4402  C   SER A 571      -3.912  20.421  -5.743
ATOM   4403  O   SER A 571      -4.074  21.464  -6.377
ATOM   4404  N   VAL A 572      -3.524  20.402  -4.457
ATOM   4405  H   VAL A 572      -3.454  19.547  -3.947
ATOM   4406  CA  VAL A 572      -3.234  21.606  -3.727
ATOM   4407  CB  VAL A 572      -4.210  21.902  -2.599
ATOM   4408  CG1 VAL A 572      -5.621  22.150  -3.165
ATOM   4409  CG2 VAL A 572      -4.200  20.758  -1.586
ATOM   4410  C   VAL A 572      -1.824  21.547  -3.194
ATOM   4411  O   VAL A 572      -1.276  20.468  -2.954
ATOM   4412  N   LYS A 573      -1.186  22.730  -3.051
ATOM   4413  H   LYS A 573      -1.629  23.592  -3.278
ATOM   4414  CA  LYS A 573       0.148  22.822  -2.525
ATOM   4415  CB  LYS A 573       1.238  23.313  -3.507
ATOM   4416  CG  LYS A 573       1.492  22.428  -4.731
ATOM   4417  CD  LYS A 573       2.582  22.990  -5.650
ATOM   4418  CE  LYS A 573       2.863  22.158  -6.906
ATOM   4419  NZ  LYS A 573       1.720  22.235  -7.839
ATOM   4420  HZ1 LYS A 573       0.877  21.825  -7.393
ATOM   4421  HZ2 LYS A 573       1.535  23.227  -8.080
ATOM   4422  HZ3 LYS A 573       1.941  21.711  -8.706
ATOM   4423  C   LYS A 573       0.124  23.772  -1.371
ATOM   4424  O   LYS A 573      -0.091  24.974  -1.535
ATOM   4425  N   MET A 574       0.282  23.198  -0.163
ATOM   4426  H   MET A 574       0.450  22.218  -0.079
ATOM   4427  CA  MET A 574       0.327  23.896   1.091
ATOM   4428  CB  MET A 574      -0.400  23.209   2.247
ATOM   4429  CG  MET A 574      -1.899  23.340   2.209
ATOM   4430  SD  MET A 574      -2.337  25.089   2.440
ATOM   4431  CE  MET A 574      -1.750  25.286   4.154
ATOM   4432  C   MET A 574       1.685  24.164   1.623
ATOM   4433  O   MET A 574       2.618  23.386   1.407
ATOM   4434  N   ASN A 575       1.815  25.340   2.282
ATOM   4435  H   ASN A 575       1.062  25.994   2.334
ATOM   4436  CA  ASN A 575       3.044  25.738   2.913
ATOM   4437  CB  ASN A 575       3.074  27.226   3.342
ATOM   4438  CG  ASN A 575       3.215  28.165   2.138
ATOM   4439  OD1 ASN A 575       3.643  27.812   1.039
ATOM   4440  ND2 ASN A 575       2.846  29.453   2.364
ATOM   4441 1HD2 ASN A 575       2.903  30.127   1.627
ATOM   4442 2HD2 ASN A 575       2.489  29.727   3.258
ATOM   4443  C   ASN A 575       3.232  24.893   4.150
ATOM   4444  O   ASN A 575       4.323  24.357   4.352
ATOM   4445  N   ASN A 576       2.172  24.744   4.996
ATOM   4446  H   ASN A 576       1.294  25.187   4.834
ATOM   4447  CA  ASN A 576       2.266  23.936   6.190
ATOM   4448  CB  ASN A 576       2.584  24.757   7.475
ATOM   4449  CG  ASN A 576       2.953  23.876   8.686
ATOM   4450  OD1 ASN A 576       2.724  22.670   8.786
ATOM   4451  ND2 ASN A 576       3.591  24.537   9.687
ATOM   4452 1HD2 ASN A 576       3.885  24.042  10.505
ATOM   4453 2HD2 ASN A 576       3.776  25.516   9.604
ATOM   4454  C   ASN A 576       0.982  23.136   6.363
ATOM   4455  O   ASN A 576       0.030  23.647   6.962
ATOM   4456  N   PRO A 577       0.886  21.920   5.820
ATOM   4457  CA  PRO A 577      -0.284  21.066   5.942
ATOM   4458  CB  PRO A 577      -0.036  19.887   5.006
ATOM   4459  CG  PRO A 577       1.047  20.367   4.034
ATOM   4460  CD  PRO A 577       1.851  21.375   4.866
ATOM   4461  C   PRO A 577      -0.456  20.551   7.353
ATOM   4462  O   PRO A 577       0.549  20.208   7.981
ATOM   4463  N   GLU A 578      -1.712  20.454   7.850
ATOM   4464  H   GLU A 578      -2.512  20.795   7.362
ATOM   4465  CA  GLU A 578      -1.995  19.702   9.053
ATOM   4466  CB  GLU A 578      -2.889  20.447  10.066
ATOM   4467  CG  GLU A 578      -2.237  21.697  10.684
ATOM   4468  CD  GLU A 578      -3.150  22.395  11.701
ATOM   4469  OE1 GLU A 578      -2.656  23.388  12.295
ATOM   4470  OE2 GLU A 578      -4.322  21.983  11.915
ATOM   4471  C   GLU A 578      -2.719  18.449   8.652
ATOM   4472  O   GLU A 578      -3.584  18.494   7.776
ATOM   4473  N   PHE A 579      -2.363  17.296   9.276
ATOM   4474  H   PHE A 579      -1.656  17.271   9.978
ATOM   4475  CA  PHE A 579      -2.986  16.026   8.969
ATOM   4476  CB  PHE A 579      -2.062  14.983   8.291
ATOM   4477  CG  PHE A 579      -1.594  15.392   6.926
ATOM   4478  CD1 PHE A 579      -0.321  15.947   6.753
ATOM   4479  CE1 PHE A 579       0.128  16.322   5.484
ATOM   4480  CZ  PHE A 579      -0.696  16.148   4.369
ATOM   4481  CE2 PHE A 579      -1.971  15.599   4.527
ATOM   4482  CD2 PHE A 579      -2.414  15.225   5.801
ATOM   4483  C   PHE A 579      -3.564  15.347  10.188
ATOM   4484  O   PHE A 579      -3.077  15.515  11.309
ATOM   4485  N   GLU A 580      -4.645  14.560   9.955
ATOM   4486  H   GLU A 580      -4.989  14.466   9.027
ATOM   4487  CA  GLU A 580      -5.410  13.794  10.915
ATOM   4488  CB  GLU A 580      -6.788  14.432  11.232
ATOM   4489  CG  GLU A 580      -6.768  15.856  11.806
ATOM   4490  CD  GLU A 580      -8.204  16.292  12.074
ATOM   4491  OE1 GLU A 580      -8.980  16.474  11.098
ATOM   4492  OE2 GLU A 580      -8.552  16.445  13.275
ATOM   4493  C   GLU A 580      -5.696  12.409  10.349
ATOM   4494  O   GLU A 580      -5.318  12.098   9.216
ATOM   4495  N   GLY A 581      -6.354  11.536  11.166
ATOM   4496  H   GLY A 581      -6.606  11.795  12.094
ATOM   4497  CA  GLY A 581      -6.744  10.190  10.798
ATOM   4498  C   GLY A 581      -5.738   9.143  11.174
ATOM   4499  O   GLY A 581      -4.673   9.451  11.716
ATOM   4500  N   GLN A 582      -6.096   7.852  10.916
ATOM   4501  H   GLN A 582      -6.972   7.631  10.497
ATOM   4502  CA  GLN A 582      -5.226   6.726  11.194
ATOM   4503  CB  GLN A 582      -5.880   5.330  11.113
ATOM   4504  CG  GLN A 582      -6.857   5.041  12.257
ATOM   4505  CD  GLN A 582      -7.336   3.598  12.160
ATOM   4506  OE1 GLN A 582      -6.556   2.645  12.208
ATOM   4507  NE2 GLN A 582      -8.678   3.422  12.060
ATOM   4508 1HE2 GLN A 582      -9.056   2.499  11.991
ATOM   4509 2HE2 GLN A 582      -9.291   4.213  12.050
ATOM   4510  C   GLN A 582      -4.072   6.768  10.240
ATOM   4511  O   GLN A 582      -2.935   6.488  10.621
ATOM   4512  N   THR A 583      -4.370   7.114   8.972
ATOM   4513  H   THR A 583      -5.306   7.317   8.697
ATOM   4514  CA  THR A 583      -3.397   7.287   7.937
ATOM   4515  CB  THR A 583      -3.887   6.755   6.607
ATOM   4516  CG2 THR A 583      -2.773   6.903   5.556
ATOM   4517  OG1 THR A 583      -4.183   5.369   6.726
ATOM   4518  HG1 THR A 583      -4.744   5.153   5.975
ATOM   4519  C   THR A 583      -3.340   8.799   7.933
ATOM   4520  O   THR A 583      -4.387   9.457   7.921
ATOM   4521  N   LYS A 584      -2.125   9.403   7.934
ATOM   4522  H   LYS A 584      -1.270   8.891   7.927
ATOM   4523  CA  LYS A 584      -2.018  10.844   7.960
ATOM   4524  CB  LYS A 584      -0.764  11.327   8.719
ATOM   4525  CG  LYS A 584      -0.845  10.962  10.205
ATOM   4526  CD  LYS A 584       0.295  11.490  11.070
ATOM   4527  CE  LYS A 584       0.147  11.082  12.536
ATOM   4528  NZ  LYS A 584       1.287  11.585  13.318
ATOM   4529  HZ1 LYS A 584       1.842  10.785  13.677
ATOM   4530  HZ2 LYS A 584       1.883  12.175  12.709
ATOM   4531  HZ3 LYS A 584       0.939  12.150  14.116
ATOM   4532  C   LYS A 584      -2.126  11.413   6.571
ATOM   4533  O   LYS A 584      -1.205  12.019   6.015
ATOM   4534  N   THR A 585      -3.303  11.150   5.968
ATOM   4535  H   THR A 585      -4.014  10.646   6.451
ATOM   4536  CA  THR A 585      -3.682  11.583   4.664
ATOM   4537  CB  THR A 585      -3.815  10.453   3.657
ATOM   4538  CG2 THR A 585      -2.428   9.844   3.386
ATOM   4539  OG1 THR A 585      -4.731   9.451   4.073
ATOM   4540  HG1 THR A 585      -5.573   9.890   4.204
ATOM   4541  C   THR A 585      -4.904  12.460   4.717
ATOM   4542  O   THR A 585      -5.263  13.030   3.693
ATOM   4543  N   LYS A 586      -5.600  12.587   5.879
ATOM   4544  H   LYS A 586      -5.357  12.122   6.729
ATOM   4545  CA  LYS A 586      -6.756  13.446   5.940
ATOM   4546  CB  LYS A 586      -7.822  13.023   6.979
ATOM   4547  CG  LYS A 586      -9.102  13.867   6.943
ATOM   4548  CD  LYS A 586     -10.263  13.341   7.789
ATOM   4549  CE  LYS A 586     -10.062  13.484   9.297
ATOM   4550  NZ  LYS A 586     -11.288  13.066  10.003
ATOM   4551  HZ1 LYS A 586     -11.605  12.151   9.633
ATOM   4552  HZ2 LYS A 586     -11.098  12.985  11.020
ATOM   4553  HZ3 LYS A 586     -12.030  13.774   9.847
ATOM   4554  C   LYS A 586      -6.265  14.808   6.299
ATOM   4555  O   LYS A 586      -5.698  14.991   7.375
ATOM   4556  N   LEU A 587      -6.443  15.783   5.380
ATOM   4557  H   LEU A 587      -6.894  15.558   4.510
ATOM   4558  CA  LEU A 587      -6.019  17.137   5.674
ATOM   4559  CB  LEU A 587      -5.698  18.006   4.437
ATOM   4560  CG  LEU A 587      -5.005  19.337   4.803
ATOM   4561  CD1 LEU A 587      -3.784  19.642   3.939
ATOM   4562  CD2 LEU A 587      -6.024  20.482   4.740
ATOM   4563  C   LEU A 587      -6.973  17.829   6.620
ATOM   4564  O   LEU A 587      -8.162  17.957   6.326
ATOM   4565  N   GLY A 588      -6.431  18.333   7.752
ATOM   4566  H   GLY A 588      -5.456  18.254   7.933
ATOM   4567  CA  GLY A 588      -7.193  18.994   8.776
ATOM   4568  C   GLY A 588      -7.097  20.490   8.885
ATOM   4569  O   GLY A 588      -7.728  21.033   9.794
ATOM   4570  N   SER A 589      -6.334  21.201   8.008
ATOM   4571  H   SER A 589      -5.787  20.773   7.296
ATOM   4572  CA  SER A 589      -6.235  22.644   8.126
ATOM   4573  CB  SER A 589      -5.042  23.255   7.369
ATOM   4574  OG  SER A 589      -3.817  22.682   7.800
ATOM   4575  HG  SER A 589      -3.131  23.286   7.503
ATOM   4576  C   SER A 589      -7.518  23.251   7.620
ATOM   4577  O   SER A 589      -7.810  23.260   6.423
ATOM   4578  N   HIS A 590      -8.263  23.857   8.568
ATOM   4579  H   HIS A 590      -7.947  23.878   9.513
ATOM   4580  CA  HIS A 590      -9.566  24.440   8.368
ATOM   4581  CB  HIS A 590     -10.288  24.721   9.698
ATOM   4582  CG  HIS A 590     -10.757  23.453  10.354
ATOM   4583  ND1 HIS A 590     -11.780  22.666   9.870
ATOM   4584  CE1 HIS A 590     -11.885  21.600  10.703
ATOM   4585  NE2 HIS A 590     -11.004  21.646  11.686
ATOM   4586  CD2 HIS A 590     -10.295  22.814  11.465
ATOM   4587  C   HIS A 590      -9.732  25.623   7.469
ATOM   4588  O   HIS A 590     -10.759  25.718   6.799
ATOM   4589  N   HIS A 591      -8.733  26.528   7.392
ATOM   4590  H   HIS A 591      -7.901  26.419   7.932
ATOM   4591  CA  HIS A 591      -8.794  27.723   6.569
ATOM   4592  CB  HIS A 591      -7.562  28.625   6.754
ATOM   4593  CG  HIS A 591      -7.543  29.298   8.093
ATOM   4594  ND1 HIS A 591      -7.065  28.704   9.240
ATOM   4595  CE1 HIS A 591      -7.223  29.605  10.242
ATOM   4596  NE2 HIS A 591      -7.767  30.732   9.821
ATOM   4597  CD2 HIS A 591      -7.967  30.537   8.466
ATOM   4598  C   HIS A 591      -8.917  27.428   5.098
ATOM   4599  O   HIS A 591      -9.491  28.206   4.333
ATOM   4600  N   LEU A 592      -8.402  26.253   4.694
ATOM   4601  H   LEU A 592      -8.015  25.618   5.360
ATOM   4602  CA  LEU A 592      -8.375  25.767   3.345
ATOM   4603  CB  LEU A 592      -7.461  24.546   3.285
ATOM   4604  CG  LEU A 592      -6.030  24.952   3.717
ATOM   4605  CD1 LEU A 592      -5.103  23.753   3.779
ATOM   4606  CD2 LEU A 592      -5.465  26.162   2.963
ATOM   4607  C   LEU A 592      -9.759  25.447   2.851
ATOM   4608  O   LEU A 592      -9.984  25.458   1.641
ATOM   4609  N   LYS A 593     -10.723  25.182   3.776
ATOM   4610  H   LYS A 593     -10.525  25.204   4.754
ATOM   4611  CA  LYS A 593     -12.095  24.869   3.445
ATOM   4612  CB  LYS A 593     -12.962  24.683   4.719
ATOM   4613  CG  LYS A 593     -14.446  24.314   4.576
ATOM   4614  CD  LYS A 593     -14.657  22.875   4.112
ATOM   4615  CE  LYS A 593     -16.045  22.309   4.412
ATOM   4616  NZ  LYS A 593     -17.042  22.733   3.409
ATOM   4617  HZ1 LYS A 593     -16.755  22.400   2.467
ATOM   4618  HZ2 LYS A 593     -17.964  22.317   3.653
ATOM   4619  HZ3 LYS A 593     -17.113  23.768   3.401
ATOM   4620  C   LYS A 593     -12.683  26.072   2.757
ATOM   4621  O   LYS A 593     -13.205  25.948   1.653
ATOM   4622  N   SER A 594     -12.507  27.269   3.360
ATOM   4623  H   SER A 594     -12.013  27.344   4.222
ATOM   4624  CA  SER A 594     -13.038  28.508   2.859
ATOM   4625  CB  SER A 594     -12.864  29.649   3.877
ATOM   4626  OG  SER A 594     -13.635  29.384   5.041
ATOM   4627  HG  SER A 594     -13.046  28.917   5.641
ATOM   4628  C   SER A 594     -12.399  28.954   1.579
ATOM   4629  O   SER A 594     -13.100  29.406   0.671
ATOM   4630  N   ILE A 595     -11.060  28.786   1.472
ATOM   4631  H   ILE A 595     -10.533  28.390   2.222
ATOM   4632  CA  ILE A 595     -10.300  29.202   0.320
ATOM   4633  CB  ILE A 595      -8.813  29.080   0.627
ATOM   4634  CG2 ILE A 595      -7.973  29.261  -0.642
ATOM   4635  CG1 ILE A 595      -8.415  30.100   1.715
ATOM   4636  CD1 ILE A 595      -7.018  29.891   2.301
ATOM   4637  C   ILE A 595     -10.691  28.402  -0.904
ATOM   4638  O   ILE A 595     -11.021  28.988  -1.939
ATOM   4639  N   LEU A 596     -10.741  27.057  -0.773
ATOM   4640  H   LEU A 596     -10.563  26.609   0.100
ATOM   4641  CA  LEU A 596     -11.072  26.198  -1.875
ATOM   4642  CB  LEU A 596     -10.881  24.704  -1.612
ATOM   4643  CG  LEU A 596      -9.519  24.143  -2.015
ATOM   4644  CD1 LEU A 596      -8.428  24.516  -1.008
ATOM   4645  CD2 LEU A 596      -9.606  22.656  -2.309
ATOM   4646  C   LEU A 596     -12.506  26.363  -2.277
ATOM   4647  O   LEU A 596     -12.773  26.348  -3.477
ATOM   4648  N   GLU A 597     -13.444  26.554  -1.302
ATOM   4649  H   GLU A 597     -13.211  26.546  -0.331
ATOM   4650  CA  GLU A 597     -14.849  26.726  -1.605
ATOM   4651  CB  GLU A 597     -15.781  26.972  -0.397
ATOM   4652  CG  GLU A 597     -16.106  25.794   0.525
ATOM   4653  CD  GLU A 597     -16.889  26.261   1.763
ATOM   4654  OE1 GLU A 597     -17.070  27.488   1.995
ATOM   4655  OE2 GLU A 597     -17.341  25.356   2.511
ATOM   4656  C   GLU A 597     -15.071  27.933  -2.451
ATOM   4657  O   GLU A 597     -15.811  27.844  -3.427
ATOM   4658  N   SER A 598     -14.387  29.055  -2.129
ATOM   4659  H   SER A 598     -13.777  29.087  -1.338
ATOM   4660  CA  SER A 598     -14.532  30.291  -2.851
ATOM   4661  CB  SER A 598     -13.782  31.443  -2.160
ATOM   4662  OG  SER A 598     -14.371  31.715  -0.896
ATOM   4663  HG  SER A 598     -13.810  32.376  -0.482
ATOM   4664  C   SER A 598     -14.037  30.192  -4.263
ATOM   4665  O   SER A 598     -14.726  30.651  -5.176
ATOM   4666  N   VAL A 599     -12.869  29.535  -4.472
ATOM   4667  H   VAL A 599     -12.344  29.148  -3.710
ATOM   4668  CA  VAL A 599     -12.285  29.402  -5.788
ATOM   4669  CB  VAL A 599     -10.874  28.850  -5.709
ATOM   4670  CG1 VAL A 599     -10.284  28.516  -7.102
ATOM   4671  CG2 VAL A 599     -10.040  29.880  -4.935
ATOM   4672  C   VAL A 599     -13.109  28.521  -6.685
ATOM   4673  O   VAL A 599     -13.419  28.904  -7.813
ATOM   4674  N   ILE A 600     -13.533  27.359  -6.158
ATOM   4675  H   ILE A 600     -13.365  27.149  -5.198
ATOM   4676  CA  ILE A 600     -14.268  26.374  -6.899
ATOM   4677  CB  ILE A 600     -14.184  25.039  -6.179
ATOM   4678  CG2 ILE A 600     -15.075  23.979  -6.856
ATOM   4679  CG1 ILE A 600     -12.701  24.595  -6.247
ATOM   4680  CD1 ILE A 600     -12.308  23.436  -5.337
ATOM   4681  C   ILE A 600     -15.649  26.875  -7.221
ATOM   4682  O   ILE A 600     -16.115  26.647  -8.333
ATOM   4683  N   PHE A 601     -16.305  27.627  -6.309
ATOM   4684  H   PHE A 601     -15.924  27.828  -5.410
ATOM   4685  CA  PHE A 601     -17.633  28.126  -6.561
ATOM   4686  CB  PHE A 601     -18.285  28.694  -5.267
ATOM   4687  CG  PHE A 601     -19.682  29.181  -5.493
ATOM   4688  CD1 PHE A 601     -20.735  28.268  -5.616
ATOM   4689  CE1 PHE A 601     -22.039  28.716  -5.830
ATOM   4690  CZ  PHE A 601     -22.303  30.084  -5.909
ATOM   4691  CE2 PHE A 601     -21.263  31.004  -5.769
ATOM   4692  CD2 PHE A 601     -19.959  30.553  -5.557
ATOM   4693  C   PHE A 601     -17.640  29.165  -7.657
ATOM   4694  O   PHE A 601     -18.430  29.047  -8.599
ATOM   4695  N   GLU A 602     -16.712  30.152  -7.599
ATOM   4696  H   GLU A 602     -16.037  30.206  -6.862
ATOM   4697  CA  GLU A 602     -16.672  31.208  -8.582
ATOM   4698  CB  GLU A 602     -15.698  32.338  -8.205
ATOM   4699  CG  GLU A 602     -16.156  33.154  -6.990
ATOM   4700  CD  GLU A 602     -15.139  34.249  -6.683
ATOM   4701  OE1 GLU A 602     -15.572  35.427  -6.595
ATOM   4702  OE2 GLU A 602     -13.931  33.940  -6.509
ATOM   4703  C   GLU A 602     -16.295  30.714  -9.941
ATOM   4704  O   GLU A 602     -16.944  31.066 -10.929
ATOM   4705  N   LYS A 603     -15.271  29.838  -9.998
ATOM   4706  H   LYS A 603     -14.796  29.533  -9.175
ATOM   4707  CA  LYS A 603     -14.792  29.311 -11.240
ATOM   4708  CB  LYS A 603     -13.368  28.768 -11.131
ATOM   4709  CG  LYS A 603     -12.337  29.891 -10.939
ATOM   4710  CD  LYS A 603     -12.243  30.824 -12.150
ATOM   4711  CE  LYS A 603     -11.316  32.025 -11.975
ATOM   4712  NZ  LYS A 603     -11.396  32.877 -13.180
ATOM   4713  HZ1 LYS A 603     -10.869  32.436 -13.956
ATOM   4714  HZ2 LYS A 603     -12.390  32.992 -13.463
ATOM   4715  HZ3 LYS A 603     -10.988  33.809 -12.975
ATOM   4716  C   LYS A 603     -15.727  28.342 -11.892
ATOM   4717  O   LYS A 603     -15.838  28.370 -13.118
ATOM   4718  N   LEU A 604     -16.429  27.482 -11.108
ATOM   4719  H   LEU A 604     -16.330  27.441 -10.119
ATOM   4720  CA  LEU A 604     -17.373  26.558 -11.683
ATOM   4721  CB  LEU A 604     -17.914  25.431 -10.795
ATOM   4722  CG  LEU A 604     -16.923  24.309 -10.469
ATOM   4723  CD1 LEU A 604     -17.567  23.358  -9.466
ATOM   4724  CD2 LEU A 604     -16.435  23.572 -11.724
ATOM   4725  C   LEU A 604     -18.556  27.278 -12.216
ATOM   4726  O   LEU A 604     -19.025  26.893 -13.281
ATOM   4727  N   SER A 605     -19.036  28.349 -11.531
ATOM   4728  H   SER A 605     -18.647  28.640 -10.655
ATOM   4729  CA  SER A 605     -20.173  29.111 -11.993
ATOM   4730  CB  SER A 605     -20.571  30.232 -11.014
ATOM   4731  OG  SER A 605     -21.043  29.681  -9.792
ATOM   4732  HG  SER A 605     -20.261  29.507  -9.260
ATOM   4733  C   SER A 605     -19.855  29.745 -13.324
ATOM   4734  O   SER A 605     -20.689  29.718 -14.228
ATOM   4735  N   GLU A 606     -18.609  30.254 -13.483
ATOM   4736  H   GLU A 606     -17.953  30.251 -12.729
ATOM   4737  CA  GLU A 606     -18.144  30.892 -14.688
ATOM   4738  CB  GLU A 606     -16.744  31.503 -14.440
ATOM   4739  CG  GLU A 606     -16.127  32.303 -15.591
ATOM   4740  CD  GLU A 606     -14.748  32.879 -15.238
ATOM   4741  OE1 GLU A 606     -14.238  32.713 -14.097
ATOM   4742  OE2 GLU A 606     -14.168  33.514 -16.156
ATOM   4743  C   GLU A 606     -18.088  29.914 -15.843
ATOM   4744  O   GLU A 606     -18.594  30.223 -16.923
ATOM   4745  N   ILE A 607     -17.530  28.696 -15.622
ATOM   4746  H   ILE A 607     -17.142  28.461 -14.731
ATOM   4747  CA  ILE A 607     -17.408  27.679 -16.650
ATOM   4748  CB  ILE A 607     -16.416  26.587 -16.270
ATOM   4749  CG2 ILE A 607     -16.459  25.365 -17.223
ATOM   4750  CG1 ILE A 607     -15.021  27.233 -16.252
ATOM   4751  CD1 ILE A 607     -13.938  26.355 -15.653
ATOM   4752  C   ILE A 607     -18.752  27.124 -17.052
ATOM   4753  O   ILE A 607     -18.983  26.889 -18.239
ATOM   4754  N   PHE A 608     -19.671  26.946 -16.077
ATOM   4755  H   PHE A 608     -19.463  27.176 -15.133
ATOM   4756  CA  PHE A 608     -20.994  26.423 -16.303
ATOM   4757  CB  PHE A 608     -21.745  26.094 -14.990
ATOM   4758  CG  PHE A 608     -21.179  24.891 -14.267
ATOM   4759  CD1 PHE A 608     -20.324  23.948 -14.869
ATOM   4760  CE1 PHE A 608     -19.835  22.849 -14.156
ATOM   4761  CZ  PHE A 608     -20.202  22.672 -12.821
ATOM   4762  CE2 PHE A 608     -21.054  23.592 -12.206
ATOM   4763  CD2 PHE A 608     -21.537  24.689 -12.926
ATOM   4764  C   PHE A 608     -21.802  27.370 -17.144
ATOM   4765  O   PHE A 608     -22.552  26.923 -18.013
ATOM   4766  N   ASP A 609     -21.640  28.700 -16.917
ATOM   4767  H   ASP A 609     -21.052  29.034 -16.182
ATOM   4768  CA  ASP A 609     -22.317  29.726 -17.676
ATOM   4769  CB  ASP A 609     -22.129  31.148 -17.096
ATOM   4770  CG  ASP A 609     -22.940  31.378 -15.815
ATOM   4771  OD1 ASP A 609     -23.861  30.585 -15.481
ATOM   4772  OD2 ASP A 609     -22.628  32.392 -15.138
ATOM   4773  C   ASP A 609     -21.789  29.736 -19.087
ATOM   4774  O   ASP A 609     -22.569  29.909 -20.025
ATOM   4775  N   PHE A 610     -20.455  29.530 -19.260
ATOM   4776  H   PHE A 610     -19.846  29.429 -18.474
ATOM   4777  CA  PHE A 610     -19.804  29.498 -20.551
ATOM   4778  CB  PHE A 610     -18.256  29.431 -20.506
ATOM   4779  CG  PHE A 610     -17.576  30.687 -20.040
ATOM   4780  CD1 PHE A 610     -16.232  30.597 -19.657
ATOM   4781  CE1 PHE A 610     -15.529  31.722 -19.219
ATOM   4782  CZ  PHE A 610     -16.171  32.961 -19.160
ATOM   4783  CE2 PHE A 610     -17.510  33.071 -19.537
ATOM   4784  CD2 PHE A 610     -18.206  31.941 -19.976
ATOM   4785  C   PHE A 610     -20.238  28.328 -21.385
ATOM   4786  O   PHE A 610     -20.354  28.475 -22.603
ATOM   4787  N   GLU A 611     -20.491  27.147 -20.761
ATOM   4788  H   GLU A 611     -20.369  27.025 -19.779
ATOM   4789  CA  GLU A 611     -20.905  25.987 -21.509
ATOM   4790  CB  GLU A 611     -19.818  24.891 -21.551
ATOM   4791  CG  GLU A 611     -18.650  25.185 -22.508
ATOM   4792  CD  GLU A 611     -18.996  24.865 -23.967
ATOM   4793  OE1 GLU A 611     -20.094  24.330 -24.282
ATOM   4794  OE2 GLU A 611     -18.111  25.146 -24.816
ATOM   4795  C   GLU A 611     -22.203  25.415 -20.973
ATOM   4796  O   GLU A 611     -22.196  24.425 -20.231
ATOM   4797  N   PRO A 612     -23.348  26.007 -21.335
ATOM   4798  CA  PRO A 612     -24.652  25.559 -20.898
ATOM   4799  CB  PRO A 612     -25.636  26.657 -21.300
ATOM   4800  CG  PRO A 612     -24.950  27.389 -22.464
ATOM   4801  CD  PRO A 612     -23.452  27.167 -22.222
ATOM   4802  C   PRO A 612     -25.045  24.210 -21.439
ATOM   4803  O   PRO A 612     -25.839  23.538 -20.781
ATOM   4804  N   ASN A 613     -24.510  23.805 -22.618
ATOM   4805  H   ASN A 613     -23.873  24.383 -23.121
ATOM   4806  CA  ASN A 613     -24.824  22.543 -23.244
ATOM   4807  CB  ASN A 613     -24.283  22.431 -24.685
ATOM   4808  CG  ASN A 613     -25.089  23.309 -25.648
ATOM   4809  OD1 ASN A 613     -26.230  23.714 -25.419
ATOM   4810  ND2 ASN A 613     -24.457  23.615 -26.810
ATOM   4811 1HD2 ASN A 613     -24.916  24.177 -27.498
ATOM   4812 2HD2 ASN A 613     -23.535  23.270 -26.984
ATOM   4813  C   ASN A 613     -24.250  21.407 -22.446
ATOM   4814  O   ASN A 613     -24.894  20.366 -22.305
ATOM   4815  N   LEU A 614     -23.027  21.602 -21.891
ATOM   4816  H   LEU A 614     -22.537  22.464 -21.997
ATOM   4817  CA  LEU A 614     -22.367  20.606 -21.086
ATOM   4818  CB  LEU A 614     -20.947  20.934 -20.644
ATOM   4819  CG  LEU A 614     -19.903  20.986 -21.734
ATOM   4820  CD1 LEU A 614     -18.591  21.412 -21.071
ATOM   4821  CD2 LEU A 614     -19.865  19.707 -22.585
ATOM   4822  C   LEU A 614     -23.041  20.513 -19.763
ATOM   4823  O   LEU A 614     -23.234  19.415 -19.243
ATOM   4824  N   LEU A 615     -23.438  21.685 -19.210
ATOM   4825  H   LEU A 615     -23.263  22.562 -19.657
ATOM   4826  CA  LEU A 615     -24.070  21.753 -17.926
ATOM   4827  CB  LEU A 615     -24.199  23.208 -17.426
ATOM   4828  CG  LEU A 615     -24.785  23.365 -16.012
ATOM   4829  CD1 LEU A 615     -23.943  22.662 -14.932
ATOM   4830  CD2 LEU A 615     -25.047  24.836 -15.683
ATOM   4831  C   LEU A 615     -25.383  21.012 -17.935
ATOM   4832  O   LEU A 615     -25.678  20.301 -16.974
ATOM   4833  N   SER A 616     -26.148  21.086 -19.052
ATOM   4834  H   SER A 616     -25.893  21.670 -19.820
ATOM   4835  CA  SER A 616     -27.412  20.405 -19.184
ATOM   4836  CB  SER A 616     -28.116  20.723 -20.514
ATOM   4837  OG  SER A 616     -28.487  22.095 -20.544
ATOM   4838  HG  SER A 616     -27.698  22.578 -20.809
ATOM   4839  C   SER A 616     -27.237  18.905 -19.076
ATOM   4840  O   SER A 616     -28.064  18.248 -18.443
ATOM   4841  N   SER A 617     -26.130  18.340 -19.630
ATOM   4842  H   SER A 617     -25.411  18.885 -20.057
ATOM   4843  CA  SER A 617     -25.862  16.918 -19.579
ATOM   4844  CB  SER A 617     -24.749  16.459 -20.543
ATOM   4845  OG  SER A 617     -23.469  16.956 -20.184
ATOM   4846  HG  SER A 617     -23.187  17.510 -20.916
ATOM   4847  C   SER A 617     -25.530  16.496 -18.169
ATOM   4848  O   SER A 617     -25.921  15.406 -17.748
ATOM   4849  N   ILE A 618     -24.819  17.376 -17.413
ATOM   4850  H   ILE A 618     -24.464  18.210 -17.839
ATOM   4851  CA  ILE A 618     -24.441  17.172 -16.025
ATOM   4852  CB  ILE A 618     -23.648  18.384 -15.514
ATOM   4853  CG2 ILE A 618     -23.625  18.539 -13.976
ATOM   4854  CG1 ILE A 618     -22.277  18.445 -16.207
ATOM   4855  CD1 ILE A 618     -21.501  19.743 -15.973
ATOM   4856  C   ILE A 618     -25.721  17.024 -15.225
ATOM   4857  O   ILE A 618     -25.821  16.102 -14.410
ATOM   4858  N   TYR A 619     -26.731  17.896 -15.505
ATOM   4859  H   TYR A 619     -26.599  18.628 -16.172
ATOM   4860  CA  TYR A 619     -28.006  17.886 -14.828
ATOM   4861  CB  TYR A 619     -29.018  18.997 -15.187
ATOM   4862  CG  TYR A 619     -28.532  20.174 -14.477
ATOM   4863  CD1 TYR A 619     -28.096  21.270 -15.209
ATOM   4864  CE1 TYR A 619     -27.592  22.368 -14.534
ATOM   4865  CZ  TYR A 619     -27.535  22.363 -13.148
ATOM   4866  OH  TYR A 619     -27.003  23.466 -12.489
ATOM   4867  HH  TYR A 619     -27.077  23.310 -11.550
ATOM   4868  CE2 TYR A 619     -27.998  21.281 -12.414
ATOM   4869  CD2 TYR A 619     -28.506  20.180 -13.079
ATOM   4870  C   TYR A 619     -28.798  16.679 -15.069
ATOM   4871  O   TYR A 619     -29.401  16.186 -14.122
ATOM   4872  N   PHE A 620     -28.819  16.186 -16.325
ATOM   4873  H   PHE A 620     -28.340  16.634 -17.078
ATOM   4874  CA  PHE A 620     -29.568  15.005 -16.643
ATOM   4875  CB  PHE A 620     -29.790  14.761 -18.148
ATOM   4876  CG  PHE A 620     -30.902  15.679 -18.554
ATOM   4877  CD1 PHE A 620     -30.643  16.837 -19.295
ATOM   4878  CE1 PHE A 620     -31.678  17.698 -19.668
ATOM   4879  CZ  PHE A 620     -32.993  17.404 -19.298
ATOM   4880  CE2 PHE A 620     -33.270  16.253 -18.558
ATOM   4881  CD2 PHE A 620     -32.227  15.398 -18.189
ATOM   4882  C   PHE A 620     -28.993  13.801 -15.974
ATOM   4883  O   PHE A 620     -29.753  12.932 -15.557
ATOM   4884  N   LYS A 621     -27.650  13.741 -15.826
ATOM   4885  H   LYS A 621     -27.052  14.439 -16.224
ATOM   4886  CA  LYS A 621     -26.989  12.635 -15.172
ATOM   4887  CB  LYS A 621     -25.476  12.709 -15.357
ATOM   4888  CG  LYS A 621     -25.101  12.473 -16.811
ATOM   4889  CD  LYS A 621     -23.620  12.605 -17.098
ATOM   4890  CE  LYS A 621     -23.378  12.626 -18.593
ATOM   4891  NZ  LYS A 621     -21.936  12.697 -18.883
ATOM   4892  HZ1 LYS A 621     -21.728  11.991 -19.620
ATOM   4893  HZ2 LYS A 621     -21.701  13.647 -19.231
ATOM   4894  HZ3 LYS A 621     -21.390  12.485 -18.025
ATOM   4895  C   LYS A 621     -27.282  12.662 -13.693
ATOM   4896  O   LYS A 621     -27.588  11.622 -13.108
ATOM   4897  N   ALA A 622     -27.248  13.873 -13.074
ATOM   4898  H   ALA A 622     -26.997  14.695 -13.580
ATOM   4899  CA  ALA A 622     -27.511  14.080 -11.671
ATOM   4900  CB  ALA A 622     -27.266  15.534 -11.229
ATOM   4901  C   ALA A 622     -28.943  13.734 -11.368
ATOM   4902  O   ALA A 622     -29.214  13.147 -10.324
ATOM   4903  N   LEU A 623     -29.878  14.071 -12.291
ATOM   4904  H   LEU A 623     -29.616  14.564 -13.112
ATOM   4905  CA  LEU A 623     -31.289  13.798 -12.184
ATOM   4906  CB  LEU A 623     -32.124  14.527 -13.270
ATOM   4907  CG  LEU A 623     -33.659  14.308 -13.268
ATOM   4908  CD1 LEU A 623     -34.335  14.747 -11.956
ATOM   4909  CD2 LEU A 623     -34.292  14.969 -14.502
ATOM   4910  C   LEU A 623     -31.542  12.314 -12.268
ATOM   4911  O   LEU A 623     -32.353  11.808 -11.495
ATOM   4912  N   GLN A 624     -30.833  11.583 -13.169
ATOM   4913  H   GLN A 624     -30.184  12.014 -13.791
ATOM   4914  CA  GLN A 624     -30.995  10.151 -13.326
ATOM   4915  CB  GLN A 624     -30.118   9.543 -14.435
ATOM   4916  CG  GLN A 624     -30.531   9.867 -15.869
ATOM   4917  CD  GLN A 624     -29.476   9.267 -16.791
ATOM   4918  OE1 GLN A 624     -29.337   8.053 -16.936
ATOM   4919  NE2 GLN A 624     -28.689  10.162 -17.442
ATOM   4920 1HE2 GLN A 624     -27.972   9.840 -18.060
ATOM   4921 2HE2 GLN A 624     -28.829  11.143 -17.304
ATOM   4922  C   GLN A 624     -30.580   9.449 -12.069
ATOM   4923  O   GLN A 624     -31.279   8.545 -11.608
ATOM   4924  N   ALA A 625     -29.451   9.902 -11.471
ATOM   4925  H   ALA A 625     -28.919  10.642 -11.879
ATOM   4926  CA  ALA A 625     -28.909   9.355 -10.258
ATOM   4927  CB  ALA A 625     -27.532   9.948  -9.925
ATOM   4928  C   ALA A 625     -29.846   9.628  -9.114
ATOM   4929  O   ALA A 625     -30.053   8.750  -8.277
ATOM   4930  N   LYS A 626     -30.461  10.840  -9.097
ATOM   4931  H   LYS A 626     -30.230  11.527  -9.779
ATOM   4932  CA  LYS A 626     -31.388  11.293  -8.095
ATOM   4933  CB  LYS A 626     -31.859  12.740  -8.384
ATOM   4934  CG  LYS A 626     -32.835  13.373  -7.391
ATOM   4935  CD  LYS A 626     -33.287  14.761  -7.837
ATOM   4936  CE  LYS A 626     -34.288  15.412  -6.889
ATOM   4937  NZ  LYS A 626     -35.577  14.684  -6.926
ATOM   4938  HZ1 LYS A 626     -35.451  13.727  -6.543
ATOM   4939  HZ2 LYS A 626     -36.279  15.188  -6.351
ATOM   4940  HZ3 LYS A 626     -35.923  14.618  -7.902
ATOM   4941  C   LYS A 626     -32.610  10.439  -8.035
ATOM   4942  O   LYS A 626     -32.970   9.962  -6.960
ATOM   4943  N   LEU A 627     -33.215  10.178  -9.211
ATOM   4944  H   LEU A 627     -32.851  10.535 -10.067
ATOM   4945  CA  LEU A 627     -34.418   9.406  -9.321
ATOM   4946  CB  LEU A 627     -35.008   9.446 -10.746
ATOM   4947  CG  LEU A 627     -35.564  10.825 -11.170
ATOM   4948  CD1 LEU A 627     -35.949  10.833 -12.656
ATOM   4949  CD2 LEU A 627     -36.699  11.312 -10.253
ATOM   4950  C   LEU A 627     -34.192   7.975  -8.950
ATOM   4951  O   LEU A 627     -34.988   7.420  -8.192
ATOM   4952  N   SER A 628     -33.064   7.383  -9.412
ATOM   4953  H   SER A 628     -32.415   7.873  -9.991
ATOM   4954  CA  SER A 628     -32.742   6.006  -9.151
ATOM   4955  CB  SER A 628     -31.493   5.537  -9.916
ATOM   4956  OG  SER A 628     -31.752   5.525 -11.313
ATOM   4957  HG  SER A 628     -30.890   5.542 -11.739
ATOM   4958  C   SER A 628     -32.521   5.725  -7.696
ATOM   4959  O   SER A 628     -33.037   4.724  -7.195
ATOM   4960  N   ASP A 629     -31.781   6.610  -6.985
ATOM   4961  H   ASP A 629     -31.377   7.426  -7.397
ATOM   4962  CA  ASP A 629     -31.522   6.413  -5.586
ATOM   4963  CB  ASP A 629     -30.265   7.100  -5.043
ATOM   4964  CG  ASP A 629     -28.992   6.369  -5.493
ATOM   4965  OD1 ASP A 629     -27.905   6.974  -5.313
ATOM   4966  OD2 ASP A 629     -29.059   5.216  -5.999
ATOM   4967  C   ASP A 629     -32.690   6.690  -4.710
ATOM   4968  O   ASP A 629     -32.806   6.035  -3.676
ATOM   4969  N   GLU A 630     -33.575   7.653  -5.080
ATOM   4970  H   GLU A 630     -33.442   8.214  -5.895
ATOM   4971  CA  GLU A 630     -34.753   7.934  -4.290
ATOM   4972  CB  GLU A 630     -35.522   9.203  -4.711
ATOM   4973  CG  GLU A 630     -34.824  10.532  -4.362
ATOM   4974  CD  GLU A 630     -34.574  10.669  -2.856
ATOM   4975  OE1 GLU A 630     -33.399  10.927  -2.486
ATOM   4976  OE2 GLU A 630     -35.540  10.542  -2.057
ATOM   4977  C   GLU A 630     -35.681   6.747  -4.344
ATOM   4978  O   GLU A 630     -36.285   6.396  -3.328
ATOM   4979  N   GLU A 631     -35.780   6.084  -5.526
ATOM   4980  H   GLU A 631     -35.292   6.398  -6.340
ATOM   4981  CA  GLU A 631     -36.601   4.910  -5.714
ATOM   4982  CB  GLU A 631     -36.704   4.471  -7.183
ATOM   4983  CG  GLU A 631     -37.538   5.415  -8.058
ATOM   4984  CD  GLU A 631     -37.474   5.029  -9.539
ATOM   4985  OE1 GLU A 631     -36.732   4.090  -9.937
ATOM   4986  OE2 GLU A 631     -38.198   5.704 -10.316
ATOM   4987  C   GLU A 631     -36.032   3.750  -4.936
ATOM   4988  O   GLU A 631     -36.786   2.995  -4.323
ATOM   4989  N   ALA A 632     -34.681   3.614  -4.922
ATOM   4990  H   ALA A 632     -34.100   4.228  -5.454
ATOM   4991  CA  ALA A 632     -33.977   2.568  -4.219
ATOM   4992  CB  ALA A 632     -32.470   2.550  -4.527
ATOM   4993  C   ALA A 632     -34.140   2.710  -2.731
ATOM   4994  O   ALA A 632     -34.279   1.704  -2.035
ATOM   4995  N   LYS A 633     -34.151   3.968  -2.221
ATOM   4996  H   LYS A 633     -34.037   4.759  -2.816
ATOM   4997  CA  LYS A 633     -34.310   4.279  -0.822
ATOM   4998  CB  LYS A 633     -34.163   5.793  -0.546
ATOM   4999  CG  LYS A 633     -34.257   6.207   0.926
ATOM   5000  CD  LYS A 633     -34.102   7.710   1.148
ATOM   5001  CE  LYS A 633     -34.260   8.118   2.613
ATOM   5002  NZ  LYS A 633     -34.215   9.589   2.735
ATOM   5003  HZ1 LYS A 633     -33.292   9.943   2.423
ATOM   5004  HZ2 LYS A 633     -34.958  10.007   2.144
ATOM   5005  HZ3 LYS A 633     -34.372   9.860   3.724
ATOM   5006  C   LYS A 633     -35.687   3.863  -0.395
ATOM   5007  O   LYS A 633     -35.826   3.223   0.645
ATOM   5008  N   ALA A 634     -36.712   4.159  -1.235
ATOM   5009  H   ALA A 634     -36.553   4.676  -2.075
ATOM   5010  CA  ALA A 634     -38.089   3.829  -0.968
ATOM   5011  CB  ALA A 634     -39.037   4.380  -2.046
ATOM   5012  C   ALA A 634     -38.272   2.338  -0.905
ATOM   5013  O   ALA A 634     -38.982   1.853  -0.026
ATOM   5014  N   ALA A 635     -37.594   1.585  -1.807
ATOM   5015  H   ALA A 635     -37.030   2.014  -2.509
ATOM   5016  CA  ALA A 635     -37.666   0.146  -1.868
ATOM   5017  CB  ALA A 635     -36.945  -0.424  -3.102
ATOM   5018  C   ALA A 635     -37.052  -0.479  -0.646
ATOM   5019  O   ALA A 635     -37.634  -1.405  -0.081
ATOM   5020  N   ARG A 636     -35.888   0.051  -0.187
ATOM   5021  H   ARG A 636     -35.445   0.812  -0.654
ATOM   5022  CA  ARG A 636     -35.198  -0.447   0.977
ATOM   5023  CB  ARG A 636     -33.782   0.125   1.168
ATOM   5024  CG  ARG A 636     -32.778  -0.458   0.170
ATOM   5025  CD  ARG A 636     -31.309  -0.164   0.495
ATOM   5026  NE  ARG A 636     -31.057   1.300   0.314
ATOM   5027  HE  ARG A 636     -31.176   1.907   1.100
ATOM   5028  CZ  ARG A 636     -30.689   1.832  -0.895
ATOM   5029  NH1 ARG A 636     -30.506   1.053  -2.005
ATOM   5030 1HH1 ARG A 636     -30.649   0.065  -1.958
ATOM   5031 2HH1 ARG A 636     -30.236   1.469  -2.872
ATOM   5032  NH2 ARG A 636     -30.498   3.179  -0.992
ATOM   5033 1HH2 ARG A 636     -30.620   3.765  -0.192
ATOM   5034 2HH2 ARG A 636     -30.214   3.587  -1.859
ATOM   5035  C   ARG A 636     -35.993  -0.199   2.222
ATOM   5036  O   ARG A 636     -36.032  -1.065   3.094
ATOM   5037  N   ASP A 637     -36.674   0.971   2.302
ATOM   5038  H   ASP A 637     -36.616   1.649   1.575
ATOM   5039  CA  ASP A 637     -37.500   1.355   3.421
ATOM   5040  CB  ASP A 637     -38.022   2.807   3.319
ATOM   5041  CG  ASP A 637     -36.918   3.841   3.583
ATOM   5042  OD1 ASP A 637     -35.822   3.496   4.104
ATOM   5043  OD2 ASP A 637     -37.173   5.027   3.248
ATOM   5044  C   ASP A 637     -38.683   0.435   3.510
ATOM   5045  O   ASP A 637     -39.078   0.068   4.615
ATOM   5046  N   LEU A 638     -39.255   0.029   2.345
ATOM   5047  H   LEU A 638     -38.935   0.376   1.466
ATOM   5048  CA  LEU A 638     -40.379  -0.873   2.288
ATOM   5049  CB  LEU A 638     -41.018  -0.994   0.890
ATOM   5050  CG  LEU A 638     -41.783   0.260   0.421
ATOM   5051  CD1 LEU A 638     -42.203   0.128  -1.049
ATOM   5052  CD2 LEU A 638     -42.969   0.591   1.345
ATOM   5053  C   LEU A 638     -40.001  -2.253   2.746
ATOM   5054  O   LEU A 638     -40.782  -2.878   3.460
ATOM   5055  N   ILE A 639     -38.787  -2.746   2.384
ATOM   5056  H   ILE A 639     -38.175  -2.221   1.795
ATOM   5057  CA  ILE A 639     -38.317  -4.063   2.772
ATOM   5058  CB  ILE A 639     -37.015  -4.434   2.058
ATOM   5059  CG2 ILE A 639     -36.397  -5.728   2.645
ATOM   5060  CG1 ILE A 639     -37.288  -4.599   0.548
ATOM   5061  CD1 ILE A 639     -36.028  -4.695  -0.314
ATOM   5062  C   ILE A 639     -38.142  -4.086   4.279
ATOM   5063  O   ILE A 639     -38.543  -5.051   4.934
ATOM   5064  N   ARG A 640     -37.593  -2.988   4.851
ATOM   5065  H   ARG A 640     -37.296  -2.215   4.293
ATOM   5066  CA  ARG A 640     -37.357  -2.851   6.264
ATOM   5067  CB  ARG A 640     -36.466  -1.630   6.575
ATOM   5068  CG  ARG A 640     -35.020  -1.882   6.126
ATOM   5069  CD  ARG A 640     -34.064  -0.689   6.181
ATOM   5070  NE  ARG A 640     -32.754  -1.186   5.655
ATOM   5071  HE  ARG A 640     -32.622  -2.175   5.578
ATOM   5072  CZ  ARG A 640     -31.729  -0.354   5.286
ATOM   5073  NH1 ARG A 640     -31.841   1.008   5.322
ATOM   5074 1HH1 ARG A 640     -32.688   1.438   5.635
ATOM   5075 2HH1 ARG A 640     -31.077   1.581   5.026
ATOM   5076  NH2 ARG A 640     -30.559  -0.905   4.848
ATOM   5077 1HH2 ARG A 640     -30.456  -1.899   4.804
ATOM   5078 2HH2 ARG A 640     -29.806  -0.320   4.547
ATOM   5079  C   ARG A 640     -38.649  -2.790   7.029
ATOM   5080  O   ARG A 640     -38.751  -3.437   8.066
ATOM   5081  N   SER A 641     -39.679  -2.074   6.510
ATOM   5082  H   SER A 641     -39.586  -1.573   5.654
ATOM   5083  CA  SER A 641     -40.967  -1.955   7.157
ATOM   5084  CB  SER A 641     -41.864  -0.859   6.540
ATOM   5085  OG  SER A 641     -42.211  -1.152   5.195
ATOM   5086  HG  SER A 641     -42.697  -0.386   4.878
ATOM   5087  C   SER A 641     -41.690  -3.275   7.188
ATOM   5088  O   SER A 641     -42.384  -3.570   8.163
ATOM   5089  N   LYS A 642     -41.523  -4.093   6.117
ATOM   5090  H   LYS A 642     -40.980  -3.801   5.333
ATOM   5091  CA  LYS A 642     -42.123  -5.397   6.001
ATOM   5092  CB  LYS A 642     -41.948  -6.031   4.606
ATOM   5093  CG  LYS A 642     -42.782  -5.367   3.510
ATOM   5094  CD  LYS A 642     -42.562  -5.970   2.124
ATOM   5095  CE  LYS A 642     -43.347  -5.262   1.019
ATOM   5096  NZ  LYS A 642     -43.000  -5.847  -0.291
ATOM   5097  HZ1 LYS A 642     -43.142  -6.874  -0.265
ATOM   5098  HZ2 LYS A 642     -43.601  -5.436  -1.031
ATOM   5099  HZ3 LYS A 642     -42.006  -5.644  -0.507
ATOM   5100  C   LYS A 642     -41.519  -6.340   7.004
ATOM   5101  O   LYS A 642     -42.257  -7.135   7.590
ATOM   5102  N   ASN A 643     -40.177  -6.268   7.233
ATOM   5103  H   ASN A 643     -39.581  -5.640   6.735
ATOM   5104  CA  ASN A 643     -39.540  -7.153   8.177
ATOM   5105  CB  ASN A 643     -38.637  -8.231   7.520
ATOM   5106  CG  ASN A 643     -39.462  -9.201   6.685
ATOM   5107  OD1 ASN A 643     -39.677  -8.984   5.493
ATOM   5108  ND2 ASN A 643     -39.934 -10.306   7.318
ATOM   5109 1HD2 ASN A 643     -40.472 -10.978   6.810
ATOM   5110 2HD2 ASN A 643     -39.731 -10.459   8.284
ATOM   5111  C   ASN A 643     -38.693  -6.423   9.184
ATOM   5112  O   ASN A 643     -37.573  -6.003   8.876
ATOM   5113  N   ASN A 644     -39.251  -6.207  10.407
ATOM   5114  H   ASN A 644     -40.177  -6.506  10.622
ATOM   5115  CA  ASN A 644     -38.525  -5.571  11.484
ATOM   5116  CB  ASN A 644     -39.127  -4.241  12.020
ATOM   5117  CG  ASN A 644     -39.020  -3.099  11.034
ATOM   5118  OD1 ASN A 644     -37.927  -2.626  10.722
ATOM   5119  ND2 ASN A 644     -40.186  -2.629  10.524
ATOM   5120 1HD2 ASN A 644     -40.171  -1.896   9.845
ATOM   5121 2HD2 ASN A 644     -41.057  -3.034  10.802
ATOM   5122  C   ASN A 644     -38.460  -6.515  12.659
ATOM   5123  O   ASN A 644     -37.447  -7.183  12.861
ATOM   5124  N   GLN A 645     -39.582  -6.623  13.420
ATOM   5125  H   GLN A 645     -40.400  -6.100  13.196
ATOM   5126  CA  GLN A 645     -39.737  -7.447  14.595
ATOM   5127  CB  GLN A 645     -40.985  -7.071  15.414
ATOM   5128  CG  GLN A 645     -40.882  -5.713  16.121
ATOM   5129  CD  GLN A 645     -42.194  -5.347  16.820
ATOM   5130  OE1 GLN A 645     -43.230  -6.010  16.756
ATOM   5131  NE2 GLN A 645     -42.145  -4.196  17.539
ATOM   5132 1HE2 GLN A 645     -42.954  -3.878  18.033
ATOM   5133 2HE2 GLN A 645     -41.295  -3.672  17.586
ATOM   5134  C   GLN A 645     -39.866  -8.892  14.231
ATOM   5135  O   GLN A 645     -39.366  -9.760  14.949
ATOM   5136  N   TYR A 646     -40.542  -9.157  13.087
ATOM   5137  H   TYR A 646     -40.923  -8.412  12.547
ATOM   5138  CA  TYR A 646     -40.791 -10.471  12.556
ATOM   5139  CB  TYR A 646     -41.641 -10.444  11.263
ATOM   5140  CG  TYR A 646     -43.076 -10.155  11.571
ATOM   5141  CD1 TYR A 646     -43.898 -11.129  12.154
ATOM   5142  CE1 TYR A 646     -45.239 -10.855  12.433
ATOM   5143  CZ  TYR A 646     -45.775  -9.602  12.126
ATOM   5144  OH  TYR A 646     -47.130  -9.321  12.406
ATOM   5145  HH  TYR A 646     -47.523 -10.107  12.797
ATOM   5146  CE2 TYR A 646     -44.967  -8.626  11.538
ATOM   5147  CD2 TYR A 646     -43.624  -8.904  11.260
ATOM   5148  C   TYR A 646     -39.502 -11.149  12.195
ATOM   5149  O   TYR A 646     -39.363 -12.350  12.429
ATOM   5150  N   SER A 647     -38.538 -10.386  11.622
ATOM   5151  H   SER A 647     -38.663  -9.408  11.479
ATOM   5152  CA  SER A 647     -37.258 -10.909  11.231
ATOM   5153  CB  SER A 647     -36.489  -9.997  10.246
ATOM   5154  OG  SER A 647     -36.153  -8.746  10.832
ATOM   5155  HG  SER A 647     -36.951  -8.212  10.818
ATOM   5156  C   SER A 647     -36.400 -11.217  12.424
ATOM   5157  O   SER A 647     -36.346 -10.444  13.385
ATOM   5158  N   SER A 648     -35.745 -12.395  12.379
ATOM   5159  H   SER A 648     -35.815 -13.006  11.595
ATOM   5160  CA  SER A 648     -34.877 -12.844  13.429
ATOM   5161  CB  SER A 648     -35.398 -14.127  14.120
ATOM   5162  OG  SER A 648     -34.491 -14.596  15.110
ATOM   5163  HG  SER A 648     -33.970 -15.282  14.683
ATOM   5164  C   SER A 648     -33.536 -13.124  12.801
ATOM   5165  O   SER A 648     -33.459 -13.656  11.691
ATOM   5166  N   THR A 649     -32.456 -12.729  13.525
ATOM   5167  H   THR A 649     -32.602 -12.291  14.408
ATOM   5168  CA  THR A 649     -31.052 -12.873  13.190
ATOM   5169  CB  THR A 649     -30.489 -14.293  13.258
ATOM   5170  CG2 THR A 649     -30.756 -14.873  14.660
ATOM   5171  OG1 THR A 649     -31.046 -15.139  12.266
ATOM   5172  HG1 THR A 649     -30.619 -14.895  11.442
ATOM   5173  C   THR A 649     -30.595 -12.101  11.970
ATOM   5174  O   THR A 649     -31.406 -11.479  11.280
ATOM   5175  N   ILE A 650     -29.259 -12.098  11.704
ATOM   5176  H   ILE A 650     -28.608 -12.590  12.277
ATOM   5177  CA  ILE A 650     -28.685 -11.376  10.590
ATOM   5178  CB  ILE A 650     -27.171 -11.241  10.765
ATOM   5179  CG2 ILE A 650     -26.533 -10.621   9.507
ATOM   5180  CG1 ILE A 650     -26.847 -10.374  11.998
ATOM   5181  CD1 ILE A 650     -25.376 -10.418  12.420
ATOM   5182  C   ILE A 650     -29.030 -12.113   9.313
ATOM   5183  O   ILE A 650     -29.716 -11.545   8.460
ATOM   5184  N   LEU A 651     -28.586 -13.388   9.163
ATOM   5185  H   LEU A 651     -28.024 -13.841   9.851
ATOM   5186  CA  LEU A 651     -28.916 -14.164   7.996
ATOM   5187  CB  LEU A 651     -28.070 -13.866   6.736
ATOM   5188  CG  LEU A 651     -28.537 -14.548   5.434
ATOM   5189  CD1 LEU A 651     -29.949 -14.097   5.018
ATOM   5190  CD2 LEU A 651     -27.532 -14.275   4.313
ATOM   5191  C   LEU A 651     -28.889 -15.612   8.416
ATOM   5192  O   LEU A 651     -27.837 -16.261   8.351
ATOM   5193  N   PRO A 652     -30.024 -16.116   8.905
ATOM   5194  CA  PRO A 652     -30.172 -17.478   9.365
ATOM   5195  CB  PRO A 652     -31.582 -17.579   9.953
ATOM   5196  CG  PRO A 652     -32.373 -16.447   9.276
ATOM   5197  CD  PRO A 652     -31.307 -15.404   8.909
ATOM   5198  C   PRO A 652     -29.913 -18.528   8.325
ATOM   5199  O   PRO A 652     -30.381 -18.394   7.191
ATOM   5200  N   GLY A 653     -29.148 -19.568   8.715
ATOM   5201  H   GLY A 653     -28.775 -19.621   9.639
ATOM   5202  CA  GLY A 653     -28.824 -20.673   7.857
ATOM   5203  C   GLY A 653     -27.619 -20.443   7.000
ATOM   5204  O   GLY A 653     -27.185 -21.377   6.317
ATOM   5205  N   LYS A 654     -27.068 -19.203   6.981
ATOM   5206  H   LYS A 654     -27.411 -18.435   7.519
ATOM   5207  CA  LYS A 654     -25.913 -18.961   6.179
ATOM   5208  CB  LYS A 654     -26.215 -18.032   4.980
ATOM   5209  CG  LYS A 654     -25.055 -17.788   4.010
ATOM   5210  CD  LYS A 654     -25.475 -16.922   2.826
ATOM   5211  CE  LYS A 654     -24.386 -16.662   1.793
ATOM   5212  NZ  LYS A 654     -24.977 -15.940   0.649
ATOM   5213  HZ1 LYS A 654     -24.219 -15.582   0.034
ATOM   5214  HZ2 LYS A 654     -25.572 -16.593   0.101
ATOM   5215  HZ3 LYS A 654     -25.559 -15.150   0.986
ATOM   5216  C   LYS A 654     -24.813 -18.414   7.028
ATOM   5217  O   LYS A 654     -23.782 -19.068   7.174
ATOM   5218  N   LEU A 655     -25.030 -17.225   7.639
ATOM   5219  H   LEU A 655     -25.909 -16.754   7.587
ATOM   5220  CA  LEU A 655     -24.024 -16.584   8.440
ATOM   5221  CB  LEU A 655     -24.255 -15.061   8.529
ATOM   5222  CG  LEU A 655     -24.405 -14.360   7.141
ATOM   5223  CD1 LEU A 655     -24.609 -12.854   7.299
ATOM   5224  CD2 LEU A 655     -23.389 -14.755   6.057
ATOM   5225  C   LEU A 655     -24.028 -17.207   9.810
ATOM   5226  O   LEU A 655     -25.091 -17.396  10.404
ATOM   5227  N   VAL A 656     -22.830 -17.592  10.313
ATOM   5228  H   VAL A 656     -21.982 -17.444   9.816
ATOM   5229  CA  VAL A 656     -22.695 -18.200  11.616
ATOM   5230  CB  VAL A 656     -21.727 -19.368  11.637
ATOM   5231  CG1 VAL A 656     -21.613 -19.963  13.055
ATOM   5232  CG2 VAL A 656     -22.202 -20.407  10.610
ATOM   5233  C   VAL A 656     -22.228 -17.109  12.536
ATOM   5234  O   VAL A 656     -21.091 -16.642  12.437
ATOM   5235  N   ASP A 657     -23.131 -16.729  13.462
ATOM   5236  H   ASP A 657     -24.022 -17.174  13.491
ATOM   5237  CA  ASP A 657     -22.969 -15.692  14.447
ATOM   5238  CB  ASP A 657     -24.322 -15.177  15.003
ATOM   5239  CG  ASP A 657     -25.108 -14.325  14.004
ATOM   5240  OD1 ASP A 657     -26.325 -14.133  14.269
ATOM   5241  OD2 ASP A 657     -24.536 -13.836  12.993
ATOM   5242  C   ASP A 657     -22.125 -15.995  15.645
ATOM   5243  O   ASP A 657     -22.047 -17.130  16.121
ATOM   5244  N   CYS A 658     -21.438 -14.928  16.107
ATOM   5245  H   CYS A 658     -21.535 -14.051  15.643
ATOM   5246  CA  CYS A 658     -20.588 -14.864  17.268
ATOM   5247  CB  CYS A 658     -19.483 -13.808  17.097
ATOM   5248  SG  CYS A 658     -20.166 -12.147  16.804
ATOM   5249  C   CYS A 658     -21.441 -14.495  18.459
ATOM   5250  O   CYS A 658     -22.420 -13.756  18.320
ATOM   5251  N   ILE A 659     -21.076 -15.009  19.660
ATOM   5252  H   ILE A 659     -20.280 -15.607  19.736
ATOM   5253  CA  ILE A 659     -21.802 -14.756  20.889
ATOM   5254  CB  ILE A 659     -21.351 -15.709  21.995
ATOM   5255  CG2 ILE A 659     -21.946 -15.316  23.370
ATOM   5256  CG1 ILE A 659     -21.761 -17.147  21.618
ATOM   5257  CD1 ILE A 659     -21.137 -18.229  22.499
ATOM   5258  C   ILE A 659     -21.644 -13.305  21.314
ATOM   5259  O   ILE A 659     -22.637 -12.660  21.661
ATOM   5260  N   SER A 660     -20.402 -12.766  21.258
ATOM   5261  H   SER A 660     -19.627 -13.301  20.936
ATOM   5262  CA  SER A 660     -20.082 -11.413  21.638
ATOM   5263  CB  SER A 660     -18.557 -11.152  21.734
ATOM   5264  OG  SER A 660     -18.261  -9.802  22.074
ATOM   5265  HG  SER A 660     -17.313  -9.707  21.957
ATOM   5266  C   SER A 660     -20.671 -10.413  20.687
ATOM   5267  O   SER A 660     -20.768 -10.646  19.481
ATOM   5268  N   ASP A 661     -21.134  -9.292  21.275
ATOM   5269  H   ASP A 661     -21.062  -9.164  22.260
ATOM   5270  CA  ASP A 661     -21.704  -8.186  20.558
ATOM   5271  CB  ASP A 661     -23.034  -7.679  21.160
ATOM   5272  CG  ASP A 661     -24.099  -8.768  21.036
ATOM   5273  OD1 ASP A 661     -24.293  -9.302  19.910
ATOM   5274  OD2 ASP A 661     -24.728  -9.091  22.076
ATOM   5275  C   ASP A 661     -20.730  -7.045  20.464
ATOM   5276  O   ASP A 661     -20.983  -6.098  19.716
ATOM   5277  N   ASP A 662     -19.595  -7.110  21.217
ATOM   5278  H   ASP A 662     -19.401  -7.900  21.794
ATOM   5279  CA  ASP A 662     -18.574  -6.089  21.211
ATOM   5280  CB  ASP A 662     -17.522  -6.288  22.333
ATOM   5281  CG  ASP A 662     -16.472  -5.171  22.455
ATOM   5282  OD1 ASP A 662     -15.651  -5.303  23.399
ATOM   5283  OD2 ASP A 662     -16.448  -4.192  21.660
ATOM   5284  C   ASP A 662     -17.901  -6.169  19.868
ATOM   5285  O   ASP A 662     -17.328  -7.192  19.496
ATOM   5286  N   ILE A 663     -17.921  -5.022  19.163
ATOM   5287  H   ILE A 663     -18.342  -4.211  19.562
ATOM   5288  CA  ILE A 663     -17.402  -4.827  17.833
ATOM   5289  CB  ILE A 663     -17.756  -3.414  17.367
ATOM   5290  CG2 ILE A 663     -17.003  -3.031  16.067
ATOM   5291  CG1 ILE A 663     -19.291  -3.310  17.201
ATOM   5292  CD1 ILE A 663     -19.824  -1.886  17.027
ATOM   5293  C   ILE A 663     -15.909  -5.045  17.800
ATOM   5294  O   ILE A 663     -15.415  -5.734  16.905
ATOM   5295  N   SER A 664     -15.191  -4.517  18.819
ATOM   5296  H   SER A 664     -15.643  -4.022  19.559
ATOM   5297  CA  SER A 664     -13.757  -4.592  18.935
ATOM   5298  CB  SER A 664     -13.239  -3.785  20.139
ATOM   5299  OG  SER A 664     -13.493  -2.401  19.940
ATOM   5300  HG  SER A 664     -13.123  -1.956  20.707
ATOM   5301  C   SER A 664     -13.270  -6.003  19.082
ATOM   5302  O   SER A 664     -12.249  -6.362  18.492
ATOM   5303  N   ARG A 665     -13.998  -6.824  19.873
ATOM   5304  H   ARG A 665     -14.823  -6.502  20.332
ATOM   5305  CA  ARG A 665     -13.663  -8.206  20.100
ATOM   5306  CB  ARG A 665     -14.449  -8.845  21.257
ATOM   5307  CG  ARG A 665     -14.064  -8.390  22.660
ATOM   5308  CD  ARG A 665     -14.933  -9.049  23.730
ATOM   5309  NE  ARG A 665     -14.495  -8.519  25.053
ATOM   5310  HE  ARG A 665     -13.723  -7.884  25.083
ATOM   5311  CZ  ARG A 665     -15.118  -8.875  26.219
ATOM   5312  NH1 ARG A 665     -16.187  -9.728  26.239
ATOM   5313 1HH1 ARG A 665     -16.546 -10.113  25.389
ATOM   5314 2HH1 ARG A 665     -16.615  -9.977  27.107
ATOM   5315  NH2 ARG A 665     -14.652  -8.364  27.395
ATOM   5316 1HH2 ARG A 665     -13.867  -7.746  27.400
ATOM   5317 2HH2 ARG A 665     -15.086  -8.612  28.261
ATOM   5318  C   ARG A 665     -13.971  -9.065  18.903
ATOM   5319  O   ARG A 665     -13.223 -10.000  18.613
ATOM   5320  N   ASN A 666     -15.089  -8.758  18.203
ATOM   5321  H   ASN A 666     -15.676  -8.000  18.484
ATOM   5322  CA  ASN A 666     -15.569  -9.495  17.063
ATOM   5323  CB  ASN A 666     -16.998  -9.103  16.659
ATOM   5324  CG  ASN A 666     -18.039  -9.595  17.652
ATOM   5325  OD1 ASN A 666     -17.865 -10.564  18.391
ATOM   5326  ND2 ASN A 666     -19.200  -8.887  17.652
ATOM   5327 1HD2 ASN A 666     -19.942  -9.157  18.265
ATOM   5328 2HD2 ASN A 666     -19.306  -8.097  17.048
ATOM   5329  C   ASN A 666     -14.751  -9.495  15.806
ATOM   5330  O   ASN A 666     -14.301  -8.454  15.316
ATOM   5331  N   GLU A 667     -14.577 -10.723  15.258
ATOM   5332  H   GLU A 667     -14.960 -11.539  15.689
ATOM   5333  CA  GLU A 667     -13.840 -10.962  14.046
ATOM   5334  CB  GLU A 667     -12.544 -11.777  14.265
ATOM   5335  CG  GLU A 667     -11.538 -11.113  15.226
ATOM   5336  CD  GLU A 667     -10.225 -11.893  15.394
ATOM   5337  OE1 GLU A 667      -9.443 -11.458  16.280
ATOM   5338  OE2 GLU A 667      -9.945 -12.880  14.661
ATOM   5339  C   GLU A 667     -14.737 -11.750  13.122
ATOM   5340  O   GLU A 667     -15.419 -12.684  13.546
ATOM   5341  N   ILE A 668     -14.789 -11.344  11.833
ATOM   5342  H   ILE A 668     -14.268 -10.552  11.537
ATOM   5343  CA  ILE A 668     -15.597 -11.992  10.828
ATOM   5344  CB  ILE A 668     -16.599 -11.025  10.202
ATOM   5345  CG2 ILE A 668     -15.918  -9.818   9.538
ATOM   5346  CG1 ILE A 668     -17.562 -11.678   9.228
ATOM   5347  CD1 ILE A 668     -18.708 -10.714   8.933
ATOM   5348  C   ILE A 668     -14.704 -12.624   9.785
ATOM   5349  O   ILE A 668     -13.857 -11.965   9.189
ATOM   5350  N   PHE A 669     -14.862 -13.943   9.558
ATOM   5351  H   PHE A 669     -15.518 -14.485  10.065
ATOM   5352  CA  PHE A 669     -14.086 -14.644   8.573
ATOM   5353  CB  PHE A 669     -13.541 -16.010   9.031
ATOM   5354  CG  PHE A 669     -12.520 -15.821  10.093
ATOM   5355  CD1 PHE A 669     -12.901 -15.776  11.436
ATOM   5356  CE1 PHE A 669     -11.938 -15.603  12.427
ATOM   5357  CZ  PHE A 669     -10.588 -15.483  12.095
ATOM   5358  CE2 PHE A 669     -10.202 -15.540  10.757
ATOM   5359  CD2 PHE A 669     -11.169 -15.711   9.762
ATOM   5360  C   PHE A 669     -14.947 -14.900   7.380
ATOM   5361  O   PHE A 669     -15.931 -15.640   7.446
ATOM   5362  N   ILE A 670     -14.582 -14.263   6.250
ATOM   5363  H   ILE A 670     -13.786 -13.670   6.226
ATOM   5364  CA  ILE A 670     -15.279 -14.430   5.009
ATOM   5365  CB  ILE A 670     -15.250 -13.205   4.128
ATOM   5366  CG2 ILE A 670     -16.045 -13.547   2.854
ATOM   5367  CG1 ILE A 670     -15.879 -11.994   4.847
ATOM   5368  CD1 ILE A 670     -15.662 -10.668   4.120
ATOM   5369  C   ILE A 670     -14.484 -15.543   4.372
ATOM   5370  O   ILE A 670     -13.300 -15.377   4.058
ATOM   5371  N   VAL A 671     -15.145 -16.705   4.179
ATOM   5372  H   VAL A 671     -16.113 -16.792   4.415
ATOM   5373  CA  VAL A 671     -14.517 -17.880   3.613
ATOM   5374  CB  VAL A 671     -14.311 -19.028   4.618
ATOM   5375  CG1 VAL A 671     -13.364 -18.593   5.747
ATOM   5376  CG2 VAL A 671     -15.655 -19.542   5.181
ATOM   5377  C   VAL A 671     -15.325 -18.440   2.473
ATOM   5378  O   VAL A 671     -16.509 -18.142   2.340
ATOM   5379  N   GLU A 672     -14.672 -19.233   1.585
ATOM   5380  H   GLU A 672     -13.703 -19.440   1.690
ATOM   5381  CA  GLU A 672     -15.337 -19.899   0.486
ATOM   5382  CB  GLU A 672     -14.364 -20.473  -0.565
ATOM   5383  CG  GLU A 672     -15.057 -21.099  -1.789
ATOM   5384  CD  GLU A 672     -14.063 -21.630  -2.823
ATOM   5385  OE1 GLU A 672     -12.820 -21.528  -2.641
ATOM   5386  OE2 GLU A 672     -14.568 -22.172  -3.840
ATOM   5387  C   GLU A 672     -16.099 -21.044   1.117
ATOM   5388  O   GLU A 672     -15.557 -21.752   1.973
ATOM   5389  N   GLY A 673     -17.370 -21.250   0.693
ATOM   5390  H   GLY A 673     -17.802 -20.672   0.005
ATOM   5391  CA  GLY A 673     -18.220 -22.283   1.232
ATOM   5392  C   GLY A 673     -17.727 -23.672   0.974
ATOM   5393  O   GLY A 673     -17.697 -24.492   1.893
ATOM   5394  N   ASP A 674     -17.283 -23.937  -0.272
ATOM   5395  H   ASP A 674     -17.294 -23.239  -0.984
ATOM   5396  CA  ASP A 674     -16.795 -25.227  -0.679
ATOM   5397  CB  ASP A 674     -16.654 -25.345  -2.217
ATOM   5398  CG  ASP A 674     -18.012 -25.462  -2.923
ATOM   5399  OD1 ASP A 674     -19.059 -25.707  -2.266
ATOM   5400  OD2 ASP A 674     -18.010 -25.309  -4.172
ATOM   5401  C   ASP A 674     -15.463 -25.553  -0.075
ATOM   5402  O   ASP A 674     -15.211 -26.721   0.232
ATOM   5403  N   SER A 675     -14.586 -24.534   0.110
ATOM   5404  H   SER A 675     -14.791 -23.589  -0.129
ATOM   5405  CA  SER A 675     -13.294 -24.817   0.654
ATOM   5406  CB  SER A 675     -12.202 -23.827   0.216
ATOM   5407  OG  SER A 675     -10.943 -24.254   0.721
ATOM   5408  HG  SER A 675     -10.316 -23.585   0.442
ATOM   5409  C   SER A 675     -13.208 -24.945   2.148
ATOM   5410  O   SER A 675     -12.725 -25.975   2.617
ATOM   5411  N   ALA A 676     -13.683 -23.935   2.918
ATOM   5412  H   ALA A 676     -14.117 -23.118   2.542
ATOM   5413  CA  ALA A 676     -13.525 -23.991   4.348
ATOM   5414  CB  ALA A 676     -12.405 -23.022   4.786
ATOM   5415  C   ALA A 676     -14.714 -23.724   5.224
ATOM   5416  O   ALA A 676     -14.497 -23.496   6.415
ATOM   5417  N   ALA A 677     -15.978 -23.776   4.731
ATOM   5418  H   ALA A 677     -16.199 -23.995   3.781
ATOM   5419  CA  ALA A 677     -17.097 -23.451   5.595
ATOM   5420  CB  ALA A 677     -18.446 -23.442   4.864
ATOM   5421  C   ALA A 677     -17.277 -24.354   6.784
ATOM   5422  O   ALA A 677     -17.330 -23.850   7.907
ATOM   5423  N   GLY A 678     -17.274 -25.693   6.581
ATOM   5424  H   GLY A 678     -17.170 -26.081   5.669
ATOM   5425  CA  GLY A 678     -17.461 -26.648   7.648
ATOM   5426  C   GLY A 678     -16.314 -26.690   8.609
ATOM   5427  O   GLY A 678     -16.525 -26.826   9.816
ATOM   5428  N   SER A 679     -15.076 -26.543   8.084
ATOM   5429  H   SER A 679     -14.942 -26.425   7.103
ATOM   5430  CA  SER A 679     -13.873 -26.567   8.871
ATOM   5431  CB  SER A 679     -12.600 -26.575   7.999
ATOM   5432  OG  SER A 679     -12.516 -27.779   7.249
ATOM   5433  HG  SER A 679     -11.656 -27.760   6.818
ATOM   5434  C   SER A 679     -13.804 -25.361   9.761
ATOM   5435  O   SER A 679     -13.468 -25.498  10.934
ATOM   5436  N   ALA A 680     -14.186 -24.174   9.234
ATOM   5437  H   ALA A 680     -14.478 -24.108   8.286
ATOM   5438  CA  ALA A 680     -14.171 -22.919   9.939
ATOM   5439  CB  ALA A 680     -14.442 -21.722   9.015
ATOM   5440  C   ALA A 680     -15.192 -22.872  11.031
ATOM   5441  O   ALA A 680     -14.890 -22.374  12.115
ATOM   5442  N   LYS A 681     -16.405 -23.426  10.778
ATOM   5443  H   LYS A 681     -16.609 -23.811   9.879
ATOM   5444  CA  LYS A 681     -17.500 -23.458  11.721
ATOM   5445  CB  LYS A 681     -18.774 -24.090  11.126
ATOM   5446  CG  LYS A 681     -19.469 -23.241  10.059
ATOM   5447  CD  LYS A 681     -20.682 -23.927   9.427
ATOM   5448  CE  LYS A 681     -21.306 -23.144   8.269
ATOM   5449  NZ  LYS A 681     -22.442 -23.897   7.700
ATOM   5450  HZ1 LYS A 681     -22.734 -24.639   8.364
ATOM   5451  HZ2 LYS A 681     -23.241 -23.255   7.538
ATOM   5452  HZ3 LYS A 681     -22.163 -24.334   6.802
ATOM   5453  C   LYS A 681     -17.125 -24.257  12.943
ATOM   5454  O   LYS A 681     -17.525 -23.905  14.053
ATOM   5455  N   GLN A 682     -16.369 -25.359  12.752
ATOM   5456  H   GLN A 682     -16.098 -25.643  11.834
ATOM   5457  CA  GLN A 682     -15.912 -26.211  13.822
ATOM   5458  CB  GLN A 682     -15.466 -27.583  13.297
ATOM   5459  CG  GLN A 682     -16.587 -28.463  12.750
ATOM   5460  CD  GLN A 682     -15.928 -29.711  12.185
ATOM   5461  OE1 GLN A 682     -15.545 -30.640  12.895
ATOM   5462  NE2 GLN A 682     -15.774 -29.721  10.836
ATOM   5463 1HE2 GLN A 682     -15.334 -30.497  10.386
ATOM   5464 2HE2 GLN A 682     -16.099 -28.944  10.294
ATOM   5465  C   GLN A 682     -14.721 -25.640  14.554
ATOM   5466  O   GLN A 682     -14.659 -25.704  15.782
ATOM   5467  N   ALA A 683     -13.760 -25.060  13.796
ATOM   5468  H   ALA A 683     -13.857 -25.030  12.806
ATOM   5469  CA  ALA A 683     -12.517 -24.502  14.277
ATOM   5470  CB  ALA A 683     -11.598 -24.067  13.123
ATOM   5471  C   ALA A 683     -12.618 -23.288  15.138
ATOM   5472  O   ALA A 683     -11.883 -23.171  16.119
ATOM   5473  N   ARG A 684     -13.547 -22.383  14.783
ATOM   5474  H   ARG A 684     -14.117 -22.548  13.980
ATOM   5475  CA  ARG A 684     -13.792 -21.120  15.421
ATOM   5476  CB  ARG A 684     -14.960 -20.365  14.736
ATOM   5477  CG  ARG A 684     -16.320 -21.091  14.798
ATOM   5478  CD  ARG A 684     -17.480 -20.450  14.019
ATOM   5479  NE  ARG A 684     -18.058 -19.285  14.739
ATOM   5480  HE  ARG A 684     -17.684 -18.373  14.567
ATOM   5481  CZ  ARG A 684     -19.060 -19.429  15.660
ATOM   5482  NH1 ARG A 684     -19.630 -20.640  15.946
ATOM   5483 1HH1 ARG A 684     -19.317 -21.470  15.485
ATOM   5484 2HH1 ARG A 684     -20.370 -20.705  16.614
ATOM   5485  NH2 ARG A 684     -19.511 -18.303  16.281
ATOM   5486 1HH2 ARG A 684     -19.080 -17.422  16.076
ATOM   5487 2HH2 ARG A 684     -20.282 -18.344  16.917
ATOM   5488  C   ARG A 684     -14.119 -21.114  16.877
ATOM   5489  O   ARG A 684     -14.719 -22.051  17.411
ATOM   5490  N   ASN A 685     -13.628 -20.044  17.556
ATOM   5491  H   ASN A 685     -13.092 -19.333  17.111
ATOM   5492  CA  ASN A 685     -13.954 -19.824  18.936
ATOM   5493  CB  ASN A 685     -12.966 -18.933  19.725
ATOM   5494  CG  ASN A 685     -13.331 -18.845  21.214
ATOM   5495  OD1 ASN A 685     -14.455 -19.064  21.670
ATOM   5496  ND2 ASN A 685     -12.304 -18.493  22.029
ATOM   5497 1HD2 ASN A 685     -12.454 -18.410  23.014
ATOM   5498 2HD2 ASN A 685     -11.394 -18.324  21.647
ATOM   5499  C   ASN A 685     -15.232 -19.055  18.719
ATOM   5500  O   ASN A 685     -15.229 -17.915  18.254
ATOM   5501  N   ARG A 686     -16.352 -19.682  19.105
ATOM   5502  H   ARG A 686     -16.298 -20.592  19.507
ATOM   5503  CA  ARG A 686     -17.689 -19.173  18.955
ATOM   5504  CB  ARG A 686     -18.749 -20.236  19.324
ATOM   5505  CG  ARG A 686     -18.757 -20.725  20.778
ATOM   5506  CD  ARG A 686     -19.789 -21.824  21.040
ATOM   5507  NE  ARG A 686     -19.347 -23.050  20.304
ATOM   5508  HE  ARG A 686     -18.435 -23.059  19.893
ATOM   5509  CZ  ARG A 686     -20.148 -24.155  20.176
ATOM   5510  NH1 ARG A 686     -21.399 -24.209  20.724
ATOM   5511 1HH1 ARG A 686     -21.760 -23.433  21.239
ATOM   5512 2HH1 ARG A 686     -21.960 -25.030  20.618
ATOM   5513  NH2 ARG A 686     -19.682 -25.230  19.476
ATOM   5514 1HH2 ARG A 686     -18.773 -25.208  19.061
ATOM   5515 2HH2 ARG A 686     -20.249 -26.047  19.371
ATOM   5516  C   ARG A 686     -17.981 -17.891  19.669
ATOM   5517  O   ARG A 686     -18.904 -17.167  19.282
ATOM   5518  N   GLU A 687     -17.190 -17.593  20.722
ATOM   5519  H   GLU A 687     -16.451 -18.200  21.009
ATOM   5520  CA  GLU A 687     -17.359 -16.411  21.513
ATOM   5521  CB  GLU A 687     -16.393 -16.369  22.715
ATOM   5522  CG  GLU A 687     -16.716 -17.389  23.819
ATOM   5523  CD  GLU A 687     -15.635 -17.425  24.909
ATOM   5524  OE1 GLU A 687     -15.871 -18.165  25.898
ATOM   5525  OE2 GLU A 687     -14.576 -16.749  24.800
ATOM   5526  C   GLU A 687     -17.141 -15.152  20.722
ATOM   5527  O   GLU A 687     -17.966 -14.247  20.829
ATOM   5528  N   ILE A 688     -16.059 -15.070  19.902
ATOM   5529  H   ILE A 688     -15.422 -15.827  19.781
ATOM   5530  CA  ILE A 688     -15.775 -13.870  19.140
ATOM   5531  CB  ILE A 688     -14.476 -13.184  19.564
ATOM   5532  CG2 ILE A 688     -14.645 -12.647  20.998
ATOM   5533  CG1 ILE A 688     -13.232 -14.086  19.363
ATOM   5534  CD1 ILE A 688     -11.889 -13.368  19.509
ATOM   5535  C   ILE A 688     -15.692 -14.002  17.637
ATOM   5536  O   ILE A 688     -15.796 -12.992  16.933
ATOM   5537  N   GLN A 689     -15.509 -15.239  17.119
ATOM   5538  H   GLN A 689     -15.479 -16.051  17.693
ATOM   5539  CA  GLN A 689     -15.315 -15.458  15.705
ATOM   5540  CB  GLN A 689     -14.377 -16.665  15.430
ATOM   5541  CG  GLN A 689     -13.045 -16.720  16.221
ATOM   5542  CD  GLN A 689     -11.962 -15.746  15.813
ATOM   5543  OE1 GLN A 689     -12.191 -14.542  15.797
ATOM   5544  NE2 GLN A 689     -10.739 -16.256  15.515
ATOM   5545 1HE2 GLN A 689      -9.997 -15.637  15.252
ATOM   5546 2HE2 GLN A 689     -10.569 -17.240  15.563
ATOM   5547  C   GLN A 689     -16.616 -15.811  15.027
ATOM   5548  O   GLN A 689     -17.313 -16.732  15.453
ATOM   5549  N   ALA A 690     -16.970 -15.072  13.955
ATOM   5550  H   ALA A 690     -16.403 -14.310  13.657
ATOM   5551  CA  ALA A 690     -18.155 -15.305  13.163
ATOM   5552  CB  ALA A 690     -19.047 -14.071  12.995
ATOM   5553  C   ALA A 690     -17.696 -15.710  11.789
ATOM   5554  O   ALA A 690     -16.685 -15.209  11.308
ATOM   5555  N   ILE A 691     -18.393 -16.670  11.141
ATOM   5556  H   ILE A 691     -19.239 -17.034  11.526
ATOM   5557  CA  ILE A 691     -18.034 -17.132   9.815
ATOM   5558  CB  ILE A 691     -17.407 -18.541   9.781
ATOM   5559  CG2 ILE A 691     -17.551 -19.280   8.432
ATOM   5560  CG1 ILE A 691     -15.932 -18.453  10.214
ATOM   5561  CD1 ILE A 691     -15.610 -18.599  11.687
ATOM   5562  C   ILE A 691     -19.118 -16.921   8.803
ATOM   5563  O   ILE A 691     -20.284 -17.236   9.039
ATOM   5564  N   LEU A 692     -18.720 -16.344   7.643
ATOM   5565  H   LEU A 692     -17.775 -16.079   7.483
ATOM   5566  CA  LEU A 692     -19.631 -16.101   6.564
ATOM   5567  CB  LEU A 692     -19.636 -14.698   5.931
ATOM   5568  CG  LEU A 692     -19.677 -13.472   6.827
ATOM   5569  CD1 LEU A 692     -19.665 -12.241   5.912
ATOM   5570  CD2 LEU A 692     -20.728 -13.512   7.947
ATOM   5571  C   LEU A 692     -19.155 -16.931   5.394
ATOM   5572  O   LEU A 692     -18.116 -16.612   4.795
ATOM   5573  N   PRO A 693     -19.810 -18.047   5.097
ATOM   5574  CA  PRO A 693     -19.482 -18.858   3.953
ATOM   5575  CB  PRO A 693     -20.092 -20.229   4.227
ATOM   5576  CG  PRO A 693     -21.245 -19.965   5.212
ATOM   5577  CD  PRO A 693     -20.857 -18.652   5.917
ATOM   5578  C   PRO A 693     -20.044 -18.185   2.719
ATOM   5579  O   PRO A 693     -21.225 -17.826   2.722
ATOM   5580  N   LEU A 694     -19.229 -18.044   1.656
ATOM   5581  H   LEU A 694     -18.265 -18.271   1.714
ATOM   5582  CA  LEU A 694     -19.696 -17.587   0.375
ATOM   5583  CB  LEU A 694     -18.625 -16.844  -0.454
ATOM   5584  CG  LEU A 694     -18.071 -15.556   0.188
ATOM   5585  CD1 LEU A 694     -16.939 -14.973  -0.668
ATOM   5586  CD2 LEU A 694     -19.174 -14.519   0.471
ATOM   5587  C   LEU A 694     -20.112 -18.818  -0.364
ATOM   5588  O   LEU A 694     -19.276 -19.641  -0.742
ATOM   5589  N   LYS A 695     -21.440 -18.955  -0.559
ATOM   5590  H   LYS A 695     -22.076 -18.246  -0.259
ATOM   5591  CA  LYS A 695     -22.023 -20.098  -1.222
ATOM   5592  CB  LYS A 695     -23.457 -20.380  -0.722
ATOM   5593  CG  LYS A 695     -23.532 -20.801   0.752
ATOM   5594  CD  LYS A 695     -24.952 -21.049   1.270
ATOM   5595  CE  LYS A 695     -25.000 -21.480   2.739
ATOM   5596  NZ  LYS A 695     -26.400 -21.673   3.174
ATOM   5597  HZ1 LYS A 695     -26.822 -22.445   2.624
ATOM   5598  HZ2 LYS A 695     -26.436 -21.914   4.184
ATOM   5599  HZ3 LYS A 695     -26.944 -20.804   3.010
ATOM   5600  C   LYS A 695     -22.071 -19.951  -2.719
ATOM   5601  O   LYS A 695     -22.107 -20.956  -3.432
ATOM   5602  N   GLY A 696     -22.069 -18.699  -3.227
ATOM   5603  H   GLY A 696     -22.019 -17.903  -2.632
ATOM   5604  CA  GLY A 696     -22.099 -18.411  -4.637
ATOM   5605  C   GLY A 696     -20.854 -17.644  -4.960
ATOM   5606  O   GLY A 696     -19.831 -17.782  -4.284
ATOM   5607  N   LYS A 697     -20.913 -16.838  -6.044
ATOM   5608  H   LYS A 697     -21.737 -16.733  -6.595
ATOM   5609  CA  LYS A 697     -19.786 -16.036  -6.427
ATOM   5610  CB  LYS A 697     -19.034 -16.448  -7.717
ATOM   5611  CG  LYS A 697     -18.250 -17.757  -7.576
ATOM   5612  CD  LYS A 697     -17.351 -18.084  -8.768
ATOM   5613  CE  LYS A 697     -16.493 -19.333  -8.552
ATOM   5614  NZ  LYS A 697     -15.608 -19.547  -9.713
ATOM   5615  HZ1 LYS A 697     -15.712 -18.764 -10.386
ATOM   5616  HZ2 LYS A 697     -14.621 -19.599  -9.396
ATOM   5617  HZ3 LYS A 697     -15.859 -20.437 -10.183
ATOM   5618  C   LYS A 697     -20.104 -14.579  -6.492
ATOM   5619  O   LYS A 697     -21.243 -14.163  -6.719
ATOM   5620  N   ILE A 698     -19.054 -13.782  -6.203
ATOM   5621  H   ILE A 698     -18.163 -14.181  -6.001
ATOM   5622  CA  ILE A 698     -19.065 -12.346  -6.207
ATOM   5623  CB  ILE A 698     -17.955 -11.775  -5.323
ATOM   5624  CG2 ILE A 698     -17.815 -10.243  -5.471
ATOM   5625  CG1 ILE A 698     -18.205 -12.191  -3.859
ATOM   5626  CD1 ILE A 698     -17.034 -11.904  -2.924
ATOM   5627  C   ILE A 698     -18.920 -11.886  -7.639
ATOM   5628  O   ILE A 698     -18.149 -12.454  -8.414
ATOM   5629  N   LEU A 699     -19.726 -10.870  -8.020
ATOM   5630  H   LEU A 699     -20.351 -10.442  -7.374
ATOM   5631  CA  LEU A 699     -19.695 -10.271  -9.333
ATOM   5632  CB  LEU A 699     -20.996  -9.533  -9.717
ATOM   5633  CG  LEU A 699     -22.275 -10.390  -9.821
ATOM   5634  CD1 LEU A 699     -23.501  -9.502 -10.086
ATOM   5635  CD2 LEU A 699     -22.136 -11.525 -10.849
ATOM   5636  C   LEU A 699     -18.595  -9.243  -9.391
ATOM   5637  O   LEU A 699     -18.183  -8.708  -8.358
ATOM   5638  N   ASN A 700     -18.086  -8.953 -10.617
ATOM   5639  H   ASN A 700     -18.425  -9.398 -11.441
ATOM   5640  CA  ASN A 700     -17.056  -7.962 -10.819
ATOM   5641  CB  ASN A 700     -16.373  -8.104 -12.202
ATOM   5642  CG  ASN A 700     -15.185  -7.157 -12.403
ATOM   5643  OD1 ASN A 700     -15.011  -6.104 -11.788
ATOM   5644  ND2 ASN A 700     -14.337  -7.535 -13.393
ATOM   5645 1HD2 ASN A 700     -13.577  -6.940 -13.653
ATOM   5646 2HD2 ASN A 700     -14.491  -8.395 -13.880
ATOM   5647  C   ASN A 700     -17.776  -6.641 -10.749
ATOM   5648  O   ASN A 700     -18.409  -6.186 -11.703
ATOM   5649  N   VAL A 701     -17.610  -5.984  -9.587
ATOM   5650  H   VAL A 701     -17.062  -6.390  -8.859
ATOM   5651  CA  VAL A 701     -18.226  -4.725  -9.264
ATOM   5652  CB  VAL A 701     -18.211  -4.432  -7.776
ATOM   5653  CG1 VAL A 701     -18.975  -5.550  -7.049
ATOM   5654  CG2 VAL A 701     -16.782  -4.251  -7.246
ATOM   5655  C   VAL A 701     -17.675  -3.555 -10.034
ATOM   5656  O   VAL A 701     -18.417  -2.628 -10.358
ATOM   5657  N   GLU A 702     -16.360  -3.597 -10.340
ATOM   5658  H   GLU A 702     -15.807  -4.384 -10.077
ATOM   5659  CA  GLU A 702     -15.640  -2.576 -11.056
ATOM   5660  CB  GLU A 702     -14.127  -2.895 -11.128
ATOM   5661  CG  GLU A 702     -13.198  -1.887 -11.846
ATOM   5662  CD  GLU A 702     -13.111  -0.558 -11.105
ATOM   5663  OE1 GLU A 702     -12.510   0.398 -11.654
ATOM   5664  OE2 GLU A 702     -13.666  -0.442  -9.985
ATOM   5665  C   GLU A 702     -16.104  -2.453 -12.470
ATOM   5666  O   GLU A 702     -16.223  -1.340 -12.980
ATOM   5667  N   LYS A 703     -16.354  -3.596 -13.136
ATOM   5668  H   LYS A 703     -16.236  -4.492 -12.714
ATOM   5669  CA  LYS A 703     -16.795  -3.578 -14.499
ATOM   5670  CB  LYS A 703     -16.577  -4.936 -15.200
ATOM   5671  CG  LYS A 703     -16.866  -4.930 -16.703
ATOM   5672  CD  LYS A 703     -16.599  -6.251 -17.428
ATOM   5673  CE  LYS A 703     -15.140  -6.473 -17.853
ATOM   5674  NZ  LYS A 703     -14.297  -6.950 -16.735
ATOM   5675  HZ1 LYS A 703     -14.692  -7.832 -16.358
ATOM   5676  HZ2 LYS A 703     -13.339  -7.131 -17.093
ATOM   5677  HZ3 LYS A 703     -14.247  -6.237 -15.980
ATOM   5678  C   LYS A 703     -18.230  -3.126 -14.586
ATOM   5679  O   LYS A 703     -18.572  -2.371 -15.498
ATOM   5680  N   ILE A 704     -19.082  -3.548 -13.616
ATOM   5681  H   ILE A 704     -18.777  -4.152 -12.882
ATOM   5682  CA  ILE A 704     -20.483  -3.200 -13.605
ATOM   5683  CB  ILE A 704     -21.252  -4.116 -12.644
ATOM   5684  CG2 ILE A 704     -22.679  -3.611 -12.347
ATOM   5685  CG1 ILE A 704     -21.260  -5.555 -13.198
ATOM   5686  CD1 ILE A 704     -21.764  -6.603 -12.206
ATOM   5687  C   ILE A 704     -20.745  -1.736 -13.308
ATOM   5688  O   ILE A 704     -21.405  -1.077 -14.114
ATOM   5689  N   LYS A 705     -20.200  -1.200 -12.185
ATOM   5690  H   LYS A 705     -19.647  -1.766 -11.582
ATOM   5691  CA  LYS A 705     -20.375   0.166 -11.730
ATOM   5692  CB  LYS A 705     -19.421   1.235 -12.298
ATOM   5693  CG  LYS A 705     -17.965   0.993 -11.945
ATOM   5694  CD  LYS A 705     -17.041   2.108 -12.425
ATOM   5695  CE  LYS A 705     -15.564   1.841 -12.177
ATOM   5696  NZ  LYS A 705     -15.311   1.654 -10.729
ATOM   5697  HZ1 LYS A 705     -14.292   1.501 -10.581
ATOM   5698  HZ2 LYS A 705     -15.625   2.486 -10.194
ATOM   5699  HZ3 LYS A 705     -15.817   0.809 -10.394
ATOM   5700  C   LYS A 705     -21.794   0.675 -11.672
ATOM   5701  O   LYS A 705     -22.105   1.782 -12.117
ATOM   5702  N   ASN A 706     -22.698  -0.174 -11.139
ATOM   5703  H   ASN A 706     -22.420  -1.071 -10.804
ATOM   5704  CA  ASN A 706     -24.090   0.145 -10.968
ATOM   5705  CB  ASN A 706     -25.029  -0.379 -12.086
ATOM   5706  CG  ASN A 706     -26.500   0.014 -11.849
ATOM   5707  OD1 ASN A 706     -26.873   0.884 -11.060
ATOM   5708  ND2 ASN A 706     -27.401  -0.663 -12.607
ATOM   5709 1HD2 ASN A 706     -28.379  -0.505 -12.478
ATOM   5710 2HD2 ASN A 706     -27.093  -1.335 -13.280
ATOM   5711  C   ASN A 706     -24.444  -0.493  -9.666
ATOM   5712  O   ASN A 706     -24.471  -1.720  -9.550
ATOM   5713  N   ASN A 707     -24.788   0.362  -8.682
ATOM   5714  H   ASN A 707     -24.785   1.344  -8.852
ATOM   5715  CA  ASN A 707     -25.121  -0.008  -7.330
ATOM   5716  CB  ASN A 707     -25.425   1.265  -6.500
ATOM   5717  CG  ASN A 707     -25.572   0.971  -5.011
ATOM   5718  OD1 ASN A 707     -24.635   0.523  -4.352
ATOM   5719  ND2 ASN A 707     -26.780   1.254  -4.457
ATOM   5720 1HD2 ASN A 707     -26.927   1.103  -3.480
ATOM   5721 2HD2 ASN A 707     -27.512   1.638  -5.020
ATOM   5722  C   ASN A 707     -26.285  -0.967  -7.259
ATOM   5723  O   ASN A 707     -26.244  -1.907  -6.465
ATOM   5724  N   LYS A 708     -27.309  -0.786  -8.127
ATOM   5725  H   LYS A 708     -27.300  -0.040  -8.789
ATOM   5726  CA  LYS A 708     -28.481  -1.628  -8.153
ATOM   5727  CB  LYS A 708     -29.579  -1.050  -9.069
ATOM   5728  CG  LYS A 708     -30.232   0.205  -8.471
ATOM   5729  CD  LYS A 708     -31.414   0.780  -9.260
ATOM   5730  CE  LYS A 708     -31.021   1.560 -10.519
ATOM   5731  NZ  LYS A 708     -32.225   2.155 -11.139
ATOM   5732  HZ1 LYS A 708     -32.046   3.147 -11.392
ATOM   5733  HZ2 LYS A 708     -32.473   1.626 -11.996
ATOM   5734  HZ3 LYS A 708     -33.019   2.108 -10.472
ATOM   5735  C   LYS A 708     -28.149  -3.036  -8.570
ATOM   5736  O   LYS A 708     -28.632  -3.982  -7.944
ATOM   5737  N   ARG A 709     -27.273  -3.199  -9.593
ATOM   5738  H   ARG A 709     -26.850  -2.419 -10.046
ATOM   5739  CA  ARG A 709     -26.864  -4.496 -10.080
ATOM   5740  CB  ARG A 709     -26.202  -4.490 -11.469
ATOM   5741  CG  ARG A 709     -27.182  -4.166 -12.603
ATOM   5742  CD  ARG A 709     -26.584  -4.249 -14.012
ATOM   5743  NE  ARG A 709     -25.639  -3.110 -14.214
ATOM   5744  HE  ARG A 709     -25.621  -2.372 -13.541
ATOM   5745  CZ  ARG A 709     -24.808  -3.043 -15.303
ATOM   5746  NH1 ARG A 709     -24.784  -4.026 -16.253
ATOM   5747 1HH1 ARG A 709     -25.385  -4.821 -16.176
ATOM   5748 2HH1 ARG A 709     -24.157  -3.961 -17.029
ATOM   5749  NH2 ARG A 709     -23.964  -1.978 -15.431
ATOM   5750 1HH2 ARG A 709     -23.952  -1.249 -14.747
ATOM   5751 2HH2 ARG A 709     -23.336  -1.923 -16.207
ATOM   5752  C   ARG A 709     -25.978  -5.219  -9.105
ATOM   5753  O   ARG A 709     -25.962  -6.449  -9.076
ATOM   5754  N   ILE A 710     -25.198  -4.461  -8.302
ATOM   5755  H   ILE A 710     -25.198  -3.465  -8.379
ATOM   5756  CA  ILE A 710     -24.316  -5.006  -7.297
ATOM   5757  CB  ILE A 710     -23.282  -3.966  -6.945
ATOM   5758  CG2 ILE A 710     -22.487  -4.306  -5.669
ATOM   5759  CG1 ILE A 710     -22.423  -3.854  -8.225
ATOM   5760  CD1 ILE A 710     -21.484  -2.673  -8.316
ATOM   5761  C   ILE A 710     -25.159  -5.558  -6.167
ATOM   5762  O   ILE A 710     -24.920  -6.686  -5.729
ATOM   5763  N   PHE A 711     -26.215  -4.811  -5.746
ATOM   5764  H   PHE A 711     -26.392  -3.907  -6.132
ATOM   5765  CA  PHE A 711     -27.139  -5.234  -4.715
ATOM   5766  CB  PHE A 711     -28.148  -4.170  -4.227
ATOM   5767  CG  PHE A 711     -27.576  -3.345  -3.120
ATOM   5768  CD1 PHE A 711     -27.062  -2.062  -3.327
ATOM   5769  CE1 PHE A 711     -26.551  -1.322  -2.255
ATOM   5770  CZ  PHE A 711     -26.559  -1.854  -0.965
ATOM   5771  CE2 PHE A 711     -27.080  -3.129  -0.745
ATOM   5772  CD2 PHE A 711     -27.588  -3.865  -1.818
ATOM   5773  C   PHE A 711     -27.920  -6.446  -5.119
ATOM   5774  O   PHE A 711     -28.365  -7.187  -4.248
ATOM   5775  N   GLU A 712     -28.108  -6.677  -6.442
ATOM   5776  H   GLU A 712     -27.767  -6.041  -7.131
ATOM   5777  CA  GLU A 712     -28.814  -7.827  -6.952
ATOM   5778  CB  GLU A 712     -29.005  -7.816  -8.481
ATOM   5779  CG  GLU A 712     -30.028  -6.783  -8.980
ATOM   5780  CD  GLU A 712     -30.100  -6.720 -10.512
ATOM   5781  OE1 GLU A 712     -29.332  -7.417 -11.228
ATOM   5782  OE2 GLU A 712     -30.954  -5.930 -10.993
ATOM   5783  C   GLU A 712     -28.091  -9.102  -6.585
ATOM   5784  O   GLU A 712     -28.749 -10.134  -6.435
ATOM   5785  N   ASN A 713     -26.733  -9.070  -6.440
ATOM   5786  H   ASN A 713     -26.206  -8.220  -6.487
ATOM   5787  CA  ASN A 713     -25.977 -10.245  -6.075
ATOM   5788  CB  ASN A 713     -24.451 -10.094  -6.276
ATOM   5789  CG  ASN A 713     -23.681 -11.416  -6.104
ATOM   5790  OD1 ASN A 713     -24.100 -12.433  -5.552
ATOM   5791  ND2 ASN A 713     -22.419 -11.386  -6.597
ATOM   5792 1HD2 ASN A 713     -21.862 -12.216  -6.567
ATOM   5793 2HD2 ASN A 713     -22.066 -10.551  -7.017
ATOM   5794  C   ASN A 713     -26.245 -10.537  -4.618
ATOM   5795  O   ASN A 713     -26.062  -9.691  -3.739
ATOM   5796  N   SER A 714     -26.647 -11.798  -4.366
ATOM   5797  H   SER A 714     -26.733 -12.451  -5.115
ATOM   5798  CA  SER A 714     -26.983 -12.332  -3.076
ATOM   5799  CB  SER A 714     -27.660 -13.714  -3.209
ATOM   5800  OG  SER A 714     -26.785 -14.656  -3.818
ATOM   5801  HG  SER A 714     -27.284 -15.476  -3.882
ATOM   5802  C   SER A 714     -25.817 -12.426  -2.130
ATOM   5803  O   SER A 714     -25.978 -12.201  -0.929
ATOM   5804  N   GLU A 715     -24.614 -12.748  -2.660
ATOM   5805  H   GLU A 715     -24.505 -12.904  -3.639
ATOM   5806  CA  GLU A 715     -23.418 -12.884  -1.866
ATOM   5807  CB  GLU A 715     -22.259 -13.527  -2.640
ATOM   5808  CG  GLU A 715     -22.545 -14.979  -3.045
ATOM   5809  CD  GLU A 715     -22.941 -15.843  -1.848
ATOM   5810  OE1 GLU A 715     -22.228 -15.863  -0.813
ATOM   5811  OE2 GLU A 715     -24.000 -16.515  -1.960
ATOM   5812  C   GLU A 715     -22.963 -11.547  -1.366
ATOM   5813  O   GLU A 715     -22.533 -11.418  -0.218
ATOM   5814  N   LEU A 716     -23.080 -10.510  -2.227
ATOM   5815  H   LEU A 716     -23.449 -10.634  -3.145
ATOM   5816  CA  LEU A 716     -22.705  -9.170  -1.875
ATOM   5817  CB  LEU A 716     -22.638  -8.235  -3.093
ATOM   5818  CG  LEU A 716     -21.455  -8.622  -4.011
ATOM   5819  CD1 LEU A 716     -21.454  -7.844  -5.328
ATOM   5820  CD2 LEU A 716     -20.114  -8.539  -3.269
ATOM   5821  C   LEU A 716     -23.653  -8.673  -0.827
ATOM   5822  O   LEU A 716     -23.199  -8.042   0.127
ATOM   5823  N   LYS A 717     -24.968  -9.018  -0.943
ATOM   5824  H   LYS A 717     -25.308  -9.522  -1.736
ATOM   5825  CA  LYS A 717     -25.962  -8.629   0.031
ATOM   5826  CB  LYS A 717     -27.402  -9.124  -0.208
ATOM   5827  CG  LYS A 717     -28.219  -8.500  -1.327
ATOM   5828  CD  LYS A 717     -29.628  -9.105  -1.357
ATOM   5829  CE  LYS A 717     -30.573  -8.520  -2.405
ATOM   5830  NZ  LYS A 717     -31.881  -9.201  -2.340
ATOM   5831  HZ1 LYS A 717     -32.260  -9.138  -1.376
ATOM   5832  HZ2 LYS A 717     -32.545  -8.751  -2.998
ATOM   5833  HZ3 LYS A 717     -31.766 -10.199  -2.597
ATOM   5834  C   LYS A 717     -25.638  -9.225   1.368
ATOM   5835  O   LYS A 717     -25.763  -8.524   2.369
ATOM   5836  N   SER A 718     -25.181 -10.506   1.410
ATOM   5837  H   SER A 718     -25.081 -11.060   0.586
ATOM   5838  CA  SER A 718     -24.853 -11.164   2.650
ATOM   5839  CB  SER A 718     -24.617 -12.688   2.538
ATOM   5840  OG  SER A 718     -23.483 -13.011   1.751
ATOM   5841  HG  SER A 718     -23.252 -13.917   1.966
ATOM   5842  C   SER A 718     -23.680 -10.515   3.326
ATOM   5843  O   SER A 718     -23.692 -10.391   4.551
ATOM   5844  N   LEU A 719     -22.672 -10.053   2.540
ATOM   5845  H   LEU A 719     -22.667 -10.231   1.554
ATOM   5846  CA  LEU A 719     -21.503  -9.397   3.084
ATOM   5847  CB  LEU A 719     -20.448  -9.033   2.013
ATOM   5848  CG  LEU A 719     -19.721 -10.218   1.347
ATOM   5849  CD1 LEU A 719     -18.836  -9.741   0.187
ATOM   5850  CD2 LEU A 719     -18.947 -11.063   2.361
ATOM   5851  C   LEU A 719     -21.889  -8.092   3.740
ATOM   5852  O   LEU A 719     -21.468  -7.813   4.863
ATOM   5853  N   ILE A 720     -22.769  -7.311   3.067
ATOM   5854  H   ILE A 720     -23.111  -7.608   2.176
ATOM   5855  CA  ILE A 720     -23.248  -6.017   3.501
ATOM   5856  CB  ILE A 720     -24.078  -5.400   2.379
ATOM   5857  CG2 ILE A 720     -24.840  -4.138   2.841
ATOM   5858  CG1 ILE A 720     -23.155  -5.085   1.189
ATOM   5859  CD1 ILE A 720     -23.902  -4.765  -0.106
ATOM   5860  C   ILE A 720     -24.068  -6.147   4.767
ATOM   5861  O   ILE A 720     -23.850  -5.381   5.706
ATOM   5862  N   THR A 721     -24.974  -7.152   4.828
ATOM   5863  H   THR A 721     -25.086  -7.777   4.061
ATOM   5864  CA  THR A 721     -25.858  -7.396   5.945
ATOM   5865  CB  THR A 721     -26.934  -8.406   5.574
ATOM   5866  CG2 THR A 721     -27.914  -8.643   6.741
ATOM   5867  OG1 THR A 721     -27.697  -7.892   4.490
ATOM   5868  HG1 THR A 721     -27.135  -7.957   3.714
ATOM   5869  C   THR A 721     -25.073  -7.834   7.159
ATOM   5870  O   THR A 721     -25.389  -7.415   8.273
ATOM   5871  N   ALA A 722     -24.017  -8.661   6.959
ATOM   5872  H   ALA A 722     -23.793  -9.010   6.051
ATOM   5873  CA  ALA A 722     -23.184  -9.151   8.028
ATOM   5874  CB  ALA A 722     -22.164 -10.171   7.537
ATOM   5875  C   ALA A 722     -22.392  -8.049   8.664
ATOM   5876  O   ALA A 722     -22.312  -7.983   9.892
ATOM   5877  N   LEU A 723     -21.817  -7.147   7.831
ATOM   5878  H   LEU A 723     -21.886  -7.234   6.837
ATOM   5879  CA  LEU A 723     -21.026  -6.047   8.316
ATOM   5880  CB  LEU A 723     -20.207  -5.407   7.173
ATOM   5881  CG  LEU A 723     -19.101  -6.341   6.613
ATOM   5882  CD1 LEU A 723     -18.435  -5.739   5.371
ATOM   5883  CD2 LEU A 723     -18.088  -6.791   7.677
ATOM   5884  C   LEU A 723     -21.923  -5.019   8.965
ATOM   5885  O   LEU A 723     -21.538  -4.419   9.968
ATOM   5886  N   GLY A 724     -23.146  -4.824   8.413
ATOM   5887  H   GLY A 724     -23.421  -5.331   7.601
ATOM   5888  CA  GLY A 724     -24.146  -3.908   8.908
ATOM   5889  C   GLY A 724     -23.920  -2.475   8.521
ATOM   5890  O   GLY A 724     -24.673  -1.604   8.961
ATOM   5891  N   LEU A 725     -22.888  -2.196   7.693
ATOM   5892  H   LEU A 725     -22.292  -2.913   7.341
ATOM   5893  CA  LEU A 725     -22.559  -0.855   7.280
ATOM   5894  CB  LEU A 725     -21.137  -0.689   6.735
ATOM   5895  CG  LEU A 725     -20.044  -0.853   7.769
ATOM   5896  CD1 LEU A 725     -18.676  -0.766   7.113
ATOM   5897  CD2 LEU A 725     -20.205   0.197   8.858
ATOM   5898  C   LEU A 725     -23.373  -0.225   6.218
ATOM   5899  O   LEU A 725     -23.647   0.976   6.294
ATOM   5900  N   ASN A 726     -23.782  -1.058   5.234
ATOM   5901  H   ASN A 726     -23.548  -2.025   5.280
ATOM   5902  CA  ASN A 726     -24.499  -0.700   4.038
ATOM   5903  CB  ASN A 726     -25.771   0.152   4.215
ATOM   5904  CG  ASN A 726     -26.811  -0.660   4.988
ATOM   5905  OD1 ASN A 726     -27.296  -1.701   4.543
ATOM   5906  ND2 ASN A 726     -27.165  -0.167   6.203
ATOM   5907 1HD2 ASN A 726     -27.825  -0.660   6.769
ATOM   5908 2HD2 ASN A 726     -26.747   0.675   6.542
ATOM   5909  C   ASN A 726     -23.521  -0.095   3.062
ATOM   5910  O   ASN A 726     -22.359   0.161   3.388
ATOM   5911  N   VAL A 727     -23.951   0.041   1.792
ATOM   5912  H   VAL A 727     -24.878  -0.210   1.525
ATOM   5913  CA  VAL A 727     -23.139   0.575   0.731
ATOM   5914  CB  VAL A 727     -23.059  -0.388  -0.449
ATOM   5915  CG1 VAL A 727     -22.314   0.196  -1.655
ATOM   5916  CG2 VAL A 727     -22.274  -1.615   0.032
ATOM   5917  C   VAL A 727     -23.596   1.918   0.264
ATOM   5918  O   VAL A 727     -24.784   2.118   0.014
ATOM   5919  N   ASN A 728     -22.614   2.853   0.166
ATOM   5920  H   ASN A 728     -21.675   2.616   0.407
ATOM   5921  CA  ASN A 728     -22.770   4.195  -0.326
ATOM   5922  CB  ASN A 728     -22.611   4.311  -1.865
ATOM   5923  CG  ASN A 728     -21.130   4.165  -2.207
ATOM   5924  OD1 ASN A 728     -20.637   3.074  -2.486
ATOM   5925  ND2 ASN A 728     -20.392   5.306  -2.212
ATOM   5926 1HD2 ASN A 728     -19.422   5.272  -2.451
ATOM   5927 2HD2 ASN A 728     -20.830   6.184  -2.017
ATOM   5928  C   ASN A 728     -23.932   4.988   0.190
ATOM   5929  O   ASN A 728     -24.806   5.405  -0.570
ATOM   5930  N   TYR A 729     -23.987   5.167   1.526
ATOM   5931  H   TYR A 729     -23.293   4.797   2.138
ATOM   5932  CA  TYR A 729     -25.030   5.936   2.146
ATOM   5933  CB  TYR A 729     -25.622   5.425   3.490
ATOM   5934  CG  TYR A 729     -26.603   4.292   3.356
ATOM   5935  CD1 TYR A 729     -27.066   3.788   2.127
ATOM   5936  CE1 TYR A 729     -28.016   2.763   2.080
ATOM   5937  CZ  TYR A 729     -28.539   2.247   3.268
ATOM   5938  OH  TYR A 729     -29.501   1.216   3.235
ATOM   5939  HH  TYR A 729     -29.611   0.947   2.319
ATOM   5940  CE2 TYR A 729     -28.112   2.757   4.496
ATOM   5941  CD2 TYR A 729     -27.158   3.777   4.532
ATOM   5942  C   TYR A 729     -24.815   7.425   2.195
ATOM   5943  O   TYR A 729     -25.580   8.126   2.859
ATOM   5944  N   ASP A 730     -23.811   7.952   1.439
ATOM   5945  H   ASP A 730     -23.234   7.368   0.873
ATOM   5946  CA  ASP A 730     -23.483   9.364   1.388
ATOM   5947  CB  ASP A 730     -22.291   9.688   0.467
ATOM   5948  CG  ASP A 730     -21.815  11.113   0.722
ATOM   5949  OD1 ASP A 730     -21.354  11.414   1.853
ATOM   5950  OD2 ASP A 730     -21.904  11.937  -0.224
ATOM   5951  C   ASP A 730     -24.677  10.200   0.976
ATOM   5952  O   ASP A 730     -24.831  11.320   1.446
ATOM   5953  N   ASN A 731     -25.584   9.620   0.165
ATOM   5954  H   ASN A 731     -25.393   8.701  -0.175
ATOM   5955  CA  ASN A 731     -26.811  10.171  -0.353
ATOM   5956  CB  ASN A 731     -27.524   9.061  -1.150
ATOM   5957  CG  ASN A 731     -28.629   9.634  -2.003
ATOM   5958  OD1 ASN A 731     -28.574  10.788  -2.427
ATOM   5959  ND2 ASN A 731     -29.684   8.810  -2.226
ATOM   5960 1HD2 ASN A 731     -30.435   9.115  -2.811
ATOM   5961 2HD2 ASN A 731     -29.693   7.889  -1.840
ATOM   5962  C   ASN A 731     -27.788  10.676   0.711
ATOM   5963  O   ASN A 731     -28.744  11.383   0.387
ATOM   5964  N   LYS A 732     -27.626  10.266   1.987
ATOM   5965  H   LYS A 732     -26.879   9.653   2.236
ATOM   5966  CA  LYS A 732     -28.470  10.672   3.092
ATOM   5967  CB  LYS A 732     -28.500   9.674   4.271
ATOM   5968  CG  LYS A 732     -29.167   8.339   3.948
ATOM   5969  CD  LYS A 732     -29.270   7.432   5.172
ATOM   5970  CE  LYS A 732     -29.972   6.104   4.905
ATOM   5971  NZ  LYS A 732     -30.037   5.329   6.160
ATOM   5972  HZ1 LYS A 732     -30.693   4.533   6.054
ATOM   5973  HZ2 LYS A 732     -29.094   4.972   6.403
ATOM   5974  HZ3 LYS A 732     -30.373   5.946   6.924
ATOM   5975  C   LYS A 732     -28.194  12.056   3.626
ATOM   5976  O   LYS A 732     -27.345  12.772   3.108
ATOM   5977  N   ASN A 733     -28.947  12.478   4.680
ATOM   5978  H   ASN A 733     -29.657  11.887   5.054
ATOM   5979  CA  ASN A 733     -28.843  13.763   5.352
ATOM   5980  CB  ASN A 733     -29.902  13.928   6.463
ATOM   5981  CG  ASN A 733     -31.292  14.146   5.850
ATOM   5982  OD1 ASN A 733     -31.486  14.555   4.705
ATOM   5983  ND2 ASN A 733     -32.332  13.831   6.663
ATOM   5984 1HD2 ASN A 733     -33.271  13.918   6.331
ATOM   5985 2HD2 ASN A 733     -32.160  13.501   7.591
ATOM   5986  C   ASN A 733     -27.470  13.987   5.956
ATOM   5987  O   ASN A 733     -27.091  15.121   6.258
ATOM   5988  N   LEU A 734     -26.714  12.881   6.145
ATOM   5989  H   LEU A 734     -27.099  11.994   5.907
ATOM   5990  CA  LEU A 734     -25.371  12.774   6.659
ATOM   5991  CB  LEU A 734     -25.042  11.303   6.992
ATOM   5992  CG  LEU A 734     -25.879  10.675   8.131
ATOM   5993  CD1 LEU A 734     -25.574   9.176   8.260
ATOM   5994  CD2 LEU A 734     -25.705  11.417   9.470
ATOM   5995  C   LEU A 734     -24.346  13.237   5.630
ATOM   5996  O   LEU A 734     -23.161  13.333   5.950
ATOM   5997  N   LYS A 735     -24.789  13.536   4.378
ATOM   5998  H   LYS A 735     -25.753  13.417   4.156
ATOM   5999  CA  LYS A 735     -24.012  13.984   3.240
ATOM   6000  CB  LYS A 735     -24.922  14.349   2.024
ATOM   6001  CG  LYS A 735     -25.894  15.532   2.252
ATOM   6002  CD  LYS A 735     -26.840  15.878   1.109
ATOM   6003  CE  LYS A 735     -27.910  16.910   1.490
ATOM   6004  NZ  LYS A 735     -27.318  18.242   1.748
ATOM   6005  HZ1 LYS A 735     -27.052  18.683   0.847
ATOM   6006  HZ2 LYS A 735     -28.026  18.837   2.218
ATOM   6007  HZ3 LYS A 735     -26.478  18.174   2.356
ATOM   6008  C   LYS A 735     -23.182  15.204   3.487
ATOM   6009  O   LYS A 735     -22.090  15.321   2.928
ATOM   6010  N   ASN A 736     -23.705  16.130   4.319
ATOM   6011  H   ASN A 736     -24.583  15.974   4.763
ATOM   6012  CA  ASN A 736     -23.081  17.373   4.640
ATOM   6013  CB  ASN A 736     -23.996  18.307   5.462
ATOM   6014  CG  ASN A 736     -25.217  18.674   4.620
ATOM   6015  OD1 ASN A 736     -25.145  19.220   3.520
ATOM   6016  ND2 ASN A 736     -26.412  18.302   5.146
ATOM   6017 1HD2 ASN A 736     -27.261  18.492   4.654
ATOM   6018 2HD2 ASN A 736     -26.446  17.835   6.031
ATOM   6019  C   ASN A 736     -21.827  17.152   5.406
ATOM   6020  O   ASN A 736     -21.763  16.379   6.365
ATOM   6021  N   ASN A 737     -20.789  17.835   4.905
ATOM   6022  H   ASN A 737     -20.928  18.426   4.115
ATOM   6023  CA  ASN A 737     -19.459  17.856   5.425
ATOM   6024  CB  ASN A 737     -18.424  18.043   4.292
ATOM   6025  CG  ASN A 737     -18.612  19.317   3.468
ATOM   6026  OD1 ASN A 737     -18.809  20.442   3.920
ATOM   6027  ND2 ASN A 737     -18.607  19.096   2.128
ATOM   6028 1HD2 ASN A 737     -18.707  19.861   1.493
ATOM   6029 2HD2 ASN A 737     -18.452  18.174   1.773
ATOM   6030  C   ASN A 737     -19.375  18.826   6.573
ATOM   6031  O   ASN A 737     -20.359  19.497   6.901
ATOM   6032  N   ASN A 738     -18.201  18.891   7.241
ATOM   6033  H   ASN A 738     -17.409  18.347   6.975
ATOM   6034  CA  ASN A 738     -18.021  19.752   8.379
ATOM   6035  CB  ASN A 738     -16.829  19.282   9.252
ATOM   6036  CG  ASN A 738     -16.796  20.029  10.577
ATOM   6037  OD1 ASN A 738     -17.796  20.066  11.291
ATOM   6038  ND2 ASN A 738     -15.630  20.638  10.917
ATOM   6039 1HD2 ASN A 738     -15.569  21.154  11.770
ATOM   6040 2HD2 ASN A 738     -14.840  20.579  10.307
ATOM   6041  C   ASN A 738     -17.814  21.164   7.890
ATOM   6042  O   ASN A 738     -16.690  21.628   7.683
ATOM   6043  N   ILE A 739     -18.956  21.847   7.629
ATOM   6044  H   ILE A 739     -19.844  21.410   7.752
ATOM   6045  CA  ILE A 739     -18.987  23.213   7.171
ATOM   6046  CB  ILE A 739     -20.324  23.545   6.512
ATOM   6047  CG2 ILE A 739     -20.361  25.050   6.142
ATOM   6048  CG1 ILE A 739     -20.533  22.689   5.253
ATOM   6049  CD1 ILE A 739     -21.953  22.739   4.693
ATOM   6050  C   ILE A 739     -18.845  24.049   8.424
ATOM   6051  O   ILE A 739     -17.955  24.895   8.524
ATOM   6052  N   LEU A 740     -19.733  23.782   9.411
ATOM   6053  H   LEU A 740     -20.417  23.065   9.301
ATOM   6054  CA  LEU A 740     -19.789  24.460  10.674
ATOM   6055  CB  LEU A 740     -21.204  24.495  11.297
ATOM   6056  CG  LEU A 740     -22.300  25.198  10.467
ATOM   6057  CD1 LEU A 740     -23.660  25.068  11.171
ATOM   6058  CD2 LEU A 740     -21.951  26.663  10.149
ATOM   6059  C   LEU A 740     -18.862  23.888  11.698
ATOM   6060  O   LEU A 740     -18.403  22.751  11.593
ATOM   6061  N   SER A 741     -18.568  24.720  12.720
ATOM   6062  H   SER A 741     -18.954  25.638  12.751
ATOM   6063  CA  SER A 741     -17.730  24.398  13.841
ATOM   6064  CB  SER A 741     -17.392  25.649  14.686
ATOM   6065  OG  SER A 741     -18.558  26.224  15.268
ATOM   6066  HG  SER A 741     -18.245  26.974  15.783
ATOM   6067  C   SER A 741     -18.395  23.369  14.716
ATOM   6068  O   SER A 741     -17.704  22.577  15.349
ATOM   6069  N   ASN A 742     -19.748  23.388  14.795
ATOM   6070  H   ASN A 742     -20.289  24.049  14.281
ATOM   6071  CA  ASN A 742     -20.506  22.453  15.587
ATOM   6072  CB  ASN A 742     -21.219  23.072  16.816
ATOM   6073  CG  ASN A 742     -20.200  23.597  17.830
ATOM   6074  OD1 ASN A 742     -19.543  22.819  18.521
ATOM   6075  ND2 ASN A 742     -20.037  24.942  17.914
ATOM   6076 1HD2 ASN A 742     -19.364  25.324  18.546
ATOM   6077 2HD2 ASN A 742     -20.553  25.549  17.313
ATOM   6078  C   ASN A 742     -21.512  21.709  14.761
ATOM   6079  O   ASN A 742     -21.850  22.109  13.644
ATOM   6080  N   ASN A 743     -21.929  20.531  15.281
ATOM   6081  H   ASN A 743     -21.591  20.207  16.160
ATOM   6082  CA  ASN A 743     -22.899  19.680  14.645
ATOM   6083  CB  ASN A 743     -22.525  18.182  14.738
ATOM   6084  CG  ASN A 743     -21.280  17.878  13.900
ATOM   6085  OD1 ASN A 743     -20.960  18.507  12.892
ATOM   6086  ND2 ASN A 743     -20.512  16.860  14.364
ATOM   6087 1HD2 ASN A 743     -19.675  16.611  13.880
ATOM   6088 2HD2 ASN A 743     -20.767  16.391  15.209
ATOM   6089  C   ASN A 743     -24.271  19.859  15.229
ATOM   6090  O   ASN A 743     -25.258  19.897  14.493
ATOM   6091  N   LYS A 744     -24.351  19.991  16.575
ATOM   6092  H   LYS A 744     -23.535  19.977  17.146
ATOM   6093  CA  LYS A 744     -25.594  20.129  17.290
ATOM   6094  CB  LYS A 744     -25.751  19.089  18.422
ATOM   6095  CG  LYS A 744     -25.818  17.644  17.927
ATOM   6096  CD  LYS A 744     -25.939  16.607  19.042
ATOM   6097  CE  LYS A 744     -27.314  16.554  19.712
ATOM   6098  NZ  LYS A 744     -27.299  15.564  20.805
ATOM   6099  HZ1 LYS A 744     -28.198  15.591  21.321
ATOM   6100  HZ2 LYS A 744     -27.167  14.617  20.402
ATOM   6101  HZ3 LYS A 744     -26.521  15.770  21.459
ATOM   6102  C   LYS A 744     -25.872  21.499  17.840
ATOM   6103  O   LYS A 744     -26.732  21.635  18.716
ATOM   6104  N   LYS A 745     -25.159  22.551  17.353
ATOM   6105  H   LYS A 745     -24.499  22.428  16.616
ATOM   6106  CA  LYS A 745     -25.354  23.922  17.800
ATOM   6107  CB  LYS A 745     -24.519  24.957  17.022
ATOM   6108  CG  LYS A 745     -24.399  26.330  17.692
ATOM   6109  CD  LYS A 745     -23.798  27.406  16.784
ATOM   6110  CE  LYS A 745     -22.285  27.366  16.587
ATOM   6111  NZ  LYS A 745     -21.874  28.477  15.706
ATOM   6112  HZ1 LYS A 745     -21.175  29.042  16.222
ATOM   6113  HZ2 LYS A 745     -21.449  28.129  14.825
ATOM   6114  HZ3 LYS A 745     -22.694  29.071  15.475
ATOM   6115  C   LYS A 745     -26.805  24.272  17.563
ATOM   6116  O   LYS A 745     -27.350  23.969  16.497
ATOM   6117  N   GLY A 746     -27.443  24.939  18.553
ATOM   6118  H   GLY A 746     -26.971  25.247  19.374
ATOM   6119  CA  GLY A 746     -28.846  25.247  18.448
ATOM   6120  C   GLY A 746     -29.641  24.097  19.016
ATOM   6121  O   GLY A 746     -30.729  23.782  18.534
ATOM   6122  N   LYS A 747     -29.086  23.453  20.076
ATOM   6123  H   LYS A 747     -28.193  23.748  20.408
ATOM   6124  CA  LYS A 747     -29.630  22.329  20.810
ATOM   6125  CB  LYS A 747     -28.588  21.831  21.840
ATOM   6126  CG  LYS A 747     -28.882  20.507  22.553
ATOM   6127  CD  LYS A 747     -27.765  20.086  23.505
ATOM   6128  CE  LYS A 747     -28.041  18.769  24.229
ATOM   6129  NZ  LYS A 747     -26.952  18.490  25.179
ATOM   6130  HZ1 LYS A 747     -26.042  18.520  24.680
ATOM   6131  HZ2 LYS A 747     -26.945  19.221  25.919
ATOM   6132  HZ3 LYS A 747     -27.073  17.558  25.618
ATOM   6133  C   LYS A 747     -30.901  22.728  21.544
ATOM   6134  O   LYS A 747     -31.692  21.867  21.935
ATOM   6135  N   ASN A 748     -31.118  24.062  21.701
ATOM   6136  H   ASN A 748     -30.453  24.705  21.333
ATOM   6137  CA  ASN A 748     -32.218  24.735  22.353
ATOM   6138  CB  ASN A 748     -33.616  24.344  21.788
ATOM   6139  CG  ASN A 748     -33.722  24.747  20.320
ATOM   6140  OD1 ASN A 748     -33.541  25.899  19.931
ATOM   6141  ND2 ASN A 748     -33.991  23.735  19.456
ATOM   6142 1HD2 ASN A 748     -34.068  23.921  18.477
ATOM   6143 2HD2 ASN A 748     -34.093  22.800  19.796
ATOM   6144  C   ASN A 748     -32.206  24.585  23.850
ATOM   6145  O   ASN A 748     -33.233  24.772  24.508
ATOM   6146  N   SER A 749     -31.016  24.286  24.427
ATOM   6147  H   SER A 749     -30.182  24.142  23.902
ATOM   6148  CA  SER A 749     -30.904  24.168  25.849
ATOM   6149  CB  SER A 749     -30.141  22.884  26.264
ATOM   6150  OG  SER A 749     -30.037  22.778  27.676
ATOM   6151  HG  SER A 749     -29.551  21.965  27.841
ATOM   6152  C   SER A 749     -30.170  25.408  26.293
ATOM   6153  O   SER A 749     -30.788  26.328  26.832
ATOM   6154  N   LYS A 750     -28.838  25.465  26.037
ATOM   6155  H   LYS A 750     -28.359  24.702  25.613
ATOM   6156  CA  LYS A 750     -28.000  26.588  26.381
ATOM   6157  CB  LYS A 750     -26.859  26.224  27.358
ATOM   6158  CG  LYS A 750     -27.318  25.751  28.738
ATOM   6159  CD  LYS A 750     -26.167  25.399  29.680
ATOM   6160  CE  LYS A 750     -26.639  24.946  31.061
ATOM   6161  NZ  LYS A 750     -25.479  24.618  31.912
ATOM   6162  HZ1 LYS A 750     -24.956  25.483  32.140
ATOM   6163  HZ2 LYS A 750     -25.808  24.176  32.791
ATOM   6164  HZ3 LYS A 750     -24.855  23.958  31.410
ATOM   6165  C   LYS A 750     -27.323  27.132  25.151
ATOM   6166  O   LYS A 750     -26.993  28.314  25.097
ATOM   6167  N   LYS A 751     -27.147  26.267  24.124
ATOM   6168  H   LYS A 751     -27.472  25.330  24.219
ATOM   6169  CA  LYS A 751     -26.494  26.532  22.863
ATOM   6170  CB  LYS A 751     -25.927  25.243  22.219
ATOM   6171  CG  LYS A 751     -24.779  24.542  22.938
ATOM   6172  CD  LYS A 751     -24.299  23.309  22.167
ATOM   6173  CE  LYS A 751     -23.141  22.581  22.839
ATOM   6174  NZ  LYS A 751     -22.731  21.405  22.052
ATOM   6175  HZ1 LYS A 751     -21.901  20.964  22.499
ATOM   6176  HZ2 LYS A 751     -23.509  20.718  22.018
ATOM   6177  HZ3 LYS A 751     -22.482  21.699  21.090
ATOM   6178  C   LYS A 751     -27.392  27.132  21.809
ATOM   6179  O   LYS A 751     -26.964  27.252  20.658
ATOM   6180  N   LYS A 752     -28.641  27.525  22.166
ATOM   6181  H   LYS A 752     -28.953  27.462  23.110
ATOM   6182  CA  LYS A 752     -29.606  28.058  21.233
ATOM   6183  CB  LYS A 752     -30.961  28.361  21.914
ATOM   6184  CG  LYS A 752     -32.077  28.799  20.956
ATOM   6185  CD  LYS A 752     -33.449  28.994  21.600
ATOM   6186  CE  LYS A 752     -33.557  30.226  22.498
ATOM   6187  NZ  LYS A 752     -34.942  30.351  22.984
ATOM   6188  HZ1 LYS A 752     -35.266  29.437  23.354
ATOM   6189  HZ2 LYS A 752     -34.985  31.062  23.738
ATOM   6190  HZ3 LYS A 752     -35.557  30.641  22.201
ATOM   6191  C   LYS A 752     -29.136  29.305  20.525
ATOM   6192  O   LYS A 752     -29.268  29.372  19.301
ATOM   6193  N   SER A 753     -28.576  30.298  21.263
ATOM   6194  H   SER A 753     -28.468  30.227  22.251
ATOM   6195  CA  SER A 753     -28.078  31.512  20.656
ATOM   6196  CB  SER A 753     -27.907  32.683  21.643
ATOM   6197  OG  SER A 753     -27.372  33.825  20.990
ATOM   6198  HG  SER A 753     -28.081  34.475  20.989
ATOM   6199  C   SER A 753     -26.765  31.168  20.000
ATOM   6200  O   SER A 753     -25.949  30.451  20.588
ATOM   6201  N   ASP A 754     -26.555  31.662  18.752
ATOM   6202  H   ASP A 754     -27.216  32.240  18.282
ATOM   6203  CA  ASP A 754     -25.351  31.322  18.044
ATOM   6204  CB  ASP A 754     -25.596  31.218  16.514
ATOM   6205  CG  ASP A 754     -26.466  30.019  16.118
ATOM   6206  OD1 ASP A 754     -26.726  29.101  16.941
ATOM   6207  OD2 ASP A 754     -26.886  30.012  14.932
ATOM   6208  C   ASP A 754     -24.162  32.218  18.249
ATOM   6209  O   ASP A 754     -23.206  31.819  18.914
ATOM   6210  N   LEU A 755     -24.222  33.469  17.732
ATOM   6211  H   LEU A 755     -25.023  33.788  17.232
ATOM   6212  CA  LEU A 755     -23.132  34.409  17.815
ATOM   6213  CB  LEU A 755     -23.228  35.512  16.737
ATOM   6214  CG  LEU A 755     -23.073  35.021  15.279
ATOM   6215  CD1 LEU A 755     -23.339  36.163  14.289
ATOM   6216  CD2 LEU A 755     -21.714  34.341  15.032
ATOM   6217  C   LEU A 755     -23.010  35.076  19.141
ATOM   6218  O   LEU A 755     -21.899  35.224  19.657
ATOM   6219  N   LYS A 756     -24.165  35.463  19.726
ATOM   6220  H   LYS A 756     -25.046  35.291  19.291
ATOM   6221  CA  LYS A 756     -24.223  36.142  20.993
ATOM   6222  CB  LYS A 756     -25.644  36.606  21.362
ATOM   6223  CG  LYS A 756     -26.187  37.761  20.522
ATOM   6224  CD  LYS A 756     -27.607  38.162  20.918
ATOM   6225  CE  LYS A 756     -28.178  39.310  20.089
ATOM   6226  NZ  LYS A 756     -29.573  39.571  20.490
ATOM   6227  HZ1 LYS A 756     -30.191  38.850  20.074
ATOM   6228  HZ2 LYS A 756     -29.656  39.538  21.524
ATOM   6229  HZ3 LYS A 756     -29.864  40.508  20.152
ATOM   6230  C   LYS A 756     -23.746  35.268  22.111
ATOM   6231  O   LYS A 756     -23.049  35.756  23.000
ATOM   6232  N   ASN A 757     -24.104  33.964  22.081
ATOM   6233  H   ASN A 757     -24.655  33.581  21.343
ATOM   6234  CA  ASN A 757     -23.709  33.050  23.115
ATOM   6235  CB  ASN A 757     -24.825  32.016  23.393
ATOM   6236  CG  ASN A 757     -24.504  31.042  24.515
ATOM   6237  OD1 ASN A 757     -24.127  31.400  25.631
ATOM   6238  ND2 ASN A 757     -24.709  29.738  24.202
ATOM   6239 1HD2 ASN A 757     -24.527  29.027  24.881
ATOM   6240 2HD2 ASN A 757     -25.033  29.484  23.291
ATOM   6241  C   ASN A 757     -22.406  32.378  22.800
ATOM   6242  O   ASN A 757     -22.297  31.578  21.869
ATOM   6243  N   SER A 758     -21.382  32.736  23.601
ATOM   6244  H   SER A 758     -21.514  33.401  24.333
ATOM   6245  CA  SER A 758     -20.051  32.205  23.510
ATOM   6246  CB  SER A 758     -18.992  33.167  24.093
ATOM   6247  OG  SER A 758     -19.211  33.411  25.478
ATOM   6248  HG  SER A 758     -18.451  33.920  25.777
ATOM   6249  C   SER A 758     -19.956  30.877  24.217
ATOM   6250  O   SER A 758     -19.224  29.988  23.778
ATOM   6251  N   ARG A 759     -20.705  30.744  25.342
ATOM   6252  H   ARG A 759     -21.289  31.493  25.644
ATOM   6253  CA  ARG A 759     -20.753  29.576  26.183
ATOM   6254  CB  ARG A 759     -21.574  29.811  27.477
ATOM   6255  CG  ARG A 759     -21.592  28.651  28.481
ATOM   6256  CD  ARG A 759     -22.419  28.925  29.734
ATOM   6257  NE  ARG A 759     -22.405  27.678  30.555
ATOM   6258  HE  ARG A 759     -21.850  26.904  30.250
ATOM   6259  CZ  ARG A 759     -23.107  27.575  31.726
ATOM   6260  NH1 ARG A 759     -23.886  28.597  32.192
ATOM   6261 1HH1 ARG A 759     -23.957  29.452  31.679
ATOM   6262 2HH1 ARG A 759     -24.398  28.493  33.044
ATOM   6263  NH2 ARG A 759     -23.031  26.415  32.440
ATOM   6264 1HH2 ARG A 759     -22.448  25.668  32.122
ATOM   6265 2HH2 ARG A 759     -23.515  26.327  33.310
ATOM   6266  C   ARG A 759     -21.334  28.389  25.464
ATOM   6267  O   ARG A 759     -22.326  28.491  24.741
ATOM   6268  N   PHE A 760     -20.668  27.231  25.645
ATOM   6269  H   PHE A 760     -19.851  27.180  26.215
ATOM   6270  CA  PHE A 760     -21.074  25.986  25.062
ATOM   6271  CB  PHE A 760     -20.460  25.732  23.641
ATOM   6272  CG  PHE A 760     -18.956  25.653  23.614
ATOM   6273  CD1 PHE A 760     -18.282  24.430  23.734
ATOM   6274  CE1 PHE A 760     -16.887  24.359  23.705
ATOM   6275  CZ  PHE A 760     -16.145  25.530  23.544
ATOM   6276  CE2 PHE A 760     -16.796  26.758  23.408
ATOM   6277  CD2 PHE A 760     -18.193  26.814  23.439
ATOM   6278  C   PHE A 760     -20.765  24.855  26.010
ATOM   6279  O   PHE A 760     -19.936  24.993  26.915
ATOM   6280  N   GLU A 761     -21.482  23.718  25.824
ATOM   6281  H   GLU A 761     -22.172  23.672  25.109
ATOM   6282  CA  GLU A 761     -21.323  22.500  26.590
ATOM   6283  CB  GLU A 761     -22.365  21.421  26.248
ATOM   6284  CG  GLU A 761     -23.803  21.767  26.660
ATOM   6285  CD  GLU A 761     -24.796  20.684  26.218
ATOM   6286  OE1 GLU A 761     -25.977  20.806  26.636
ATOM   6287  OE2 GLU A 761     -24.438  19.743  25.456
ATOM   6288  C   GLU A 761     -19.975  21.943  26.222
ATOM   6289  O   GLU A 761     -19.589  21.963  25.054
ATOM   6290  N   SER A 762     -19.232  21.446  27.226
ATOM   6291  H   SER A 762     -19.567  21.431  28.165
ATOM   6292  CA  SER A 762     -17.904  20.930  27.041
ATOM   6293  CB  SER A 762     -16.959  21.517  28.117
ATOM   6294  OG  SER A 762     -17.385  21.143  29.422
ATOM   6295  HG  SER A 762     -16.717  21.485  30.024
ATOM   6296  C   SER A 762     -17.759  19.427  27.016
ATOM   6297  O   SER A 762     -16.628  18.940  27.069
ATOM   6298  N   THR A 763     -18.864  18.645  26.977
ATOM   6299  H   THR A 763     -19.793  19.004  26.944
ATOM   6300  CA  THR A 763     -18.715  17.207  26.996
ATOM   6301  CB  THR A 763     -19.878  16.537  27.705
ATOM   6302  CG2 THR A 763     -19.891  16.970  29.183
ATOM   6303  OG1 THR A 763     -21.110  16.879  27.081
ATOM   6304  HG1 THR A 763     -21.770  16.296  27.467
ATOM   6305  C   THR A 763     -18.451  16.503  25.683
ATOM   6306  O   THR A 763     -17.353  15.985  25.475
ATOM   6307  N   GLN A 764     -19.427  16.535  24.748
ATOM   6308  H   GLN A 764     -20.291  16.995  24.939
ATOM   6309  CA  GLN A 764     -19.354  15.883  23.462
ATOM   6310  CB  GLN A 764     -20.764  15.645  22.893
ATOM   6311  CG  GLN A 764     -21.526  14.617  23.741
ATOM   6312  CD  GLN A 764     -22.924  14.397  23.196
ATOM   6313  OE1 GLN A 764     -23.157  13.550  22.337
ATOM   6314  NE2 GLN A 764     -23.901  15.175  23.731
ATOM   6315 1HE2 GLN A 764     -24.850  15.061  23.438
ATOM   6316 2HE2 GLN A 764     -23.675  15.834  24.449
ATOM   6317  C   GLN A 764     -18.529  16.641  22.473
ATOM   6318  O   GLN A 764     -17.842  16.042  21.643
ATOM   6319  N   ASN A 765     -18.575  17.985  22.569
ATOM   6320  H   ASN A 765     -19.118  18.442  23.269
ATOM   6321  CA  ASN A 765     -17.860  18.849  21.681
ATOM   6322  CB  ASN A 765     -18.733  19.927  20.974
ATOM   6323  CG  ASN A 765     -19.481  20.844  21.925
ATOM   6324  OD1 ASN A 765     -20.112  20.402  22.885
ATOM   6325  ND2 ASN A 765     -19.431  22.170  21.645
ATOM   6326 1HD2 ASN A 765     -19.860  22.828  22.263
ATOM   6327 2HD2 ASN A 765     -18.934  22.491  20.837
ATOM   6328  C   ASN A 765     -16.559  19.387  22.215
ATOM   6329  O   ASN A 765     -16.096  20.446  21.783
ATOM   6330  N   ASN A 766     -15.948  18.689  23.212
ATOM   6331  H   ASN A 766     -16.319  17.843  23.587
ATOM   6332  CA  ASN A 766     -14.672  19.127  23.724
ATOM   6333  CB  ASN A 766     -14.282  18.538  25.101
ATOM   6334  CG  ASN A 766     -13.000  19.179  25.660
ATOM   6335  OD1 ASN A 766     -12.536  20.246  25.255
ATOM   6336  ND2 ASN A 766     -12.408  18.503  26.677
ATOM   6337 1HD2 ASN A 766     -11.580  18.868  27.103
ATOM   6338 2HD2 ASN A 766     -12.814  17.655  27.020
ATOM   6339  C   ASN A 766     -13.673  18.670  22.694
ATOM   6340  O   ASN A 766     -13.523  17.469  22.450
ATOM   6341  N   ASN A 767     -12.968  19.659  22.090
ATOM   6342  H   ASN A 767     -13.130  20.605  22.359
ATOM   6343  CA  ASN A 767     -11.975  19.515  21.046
ATOM   6344  CB  ASN A 767     -10.742  18.628  21.389
ATOM   6345  CG  ASN A 767      -9.891  19.295  22.465
ATOM   6346  OD1 ASN A 767      -9.993  18.978  23.649
ATOM   6347  ND2 ASN A 767      -9.013  20.243  22.044
ATOM   6348 1HD2 ASN A 767      -8.427  20.713  22.704
ATOM   6349 2HD2 ASN A 767      -8.954  20.474  21.072
ATOM   6350  C   ASN A 767     -12.656  19.025  19.797
ATOM   6351  O   ASN A 767     -12.899  19.816  18.883
ATOM   6352  N   ASN A 768     -12.972  17.705  19.744
ATOM   6353  H   ASN A 768     -12.797  17.109  20.524
ATOM   6354  CA  ASN A 768     -13.667  17.085  18.646
ATOM   6355  CB  ASN A 768     -13.558  15.544  18.589
ATOM   6356  CG  ASN A 768     -12.119  15.138  18.289
ATOM   6357  OD1 ASN A 768     -11.556  15.470  17.245
ATOM   6358  ND2 ASN A 768     -11.489  14.405  19.242
ATOM   6359 1HD2 ASN A 768     -10.549  14.098  19.098
ATOM   6360 2HD2 ASN A 768     -11.964  14.176  20.092
ATOM   6361  C   ASN A 768     -15.110  17.443  18.784
ATOM   6362  O   ASN A 768     -15.674  17.377  19.877
ATOM   6363  N   ILE A 769     -15.712  17.859  17.655
ATOM   6364  H   ILE A 769     -15.213  17.883  16.793
ATOM   6365  CA  ILE A 769     -17.091  18.267  17.597
ATOM   6366  CB  ILE A 769     -17.257  19.575  16.837
ATOM   6367  CG2 ILE A 769     -16.728  20.682  17.768
ATOM   6368  CG1 ILE A 769     -16.586  19.618  15.433
ATOM   6369  CD1 ILE A 769     -17.288  18.901  14.278
ATOM   6370  C   ILE A 769     -17.992  17.194  17.044
ATOM   6371  O   ILE A 769     -19.212  17.373  17.003
ATOM   6372  N   LEU A 770     -17.397  16.056  16.602
ATOM   6373  H   LEU A 770     -16.412  15.930  16.675
ATOM   6374  CA  LEU A 770     -18.110  14.958  16.009
ATOM   6375  CB  LEU A 770     -17.135  13.943  15.377
ATOM   6376  CG  LEU A 770     -16.506  14.392  14.025
ATOM   6377  CD1 LEU A 770     -17.508  15.046  13.057
ATOM   6378  CD2 LEU A 770     -15.240  15.241  14.240
ATOM   6379  C   LEU A 770     -18.938  14.302  17.080
ATOM   6380  O   LEU A 770     -18.418  13.883  18.118
ATOM   6381  N   ASN A 771     -20.266  14.229  16.828
ATOM   6382  H   ASN A 771     -20.651  14.567  15.973
ATOM   6383  CA  ASN A 771     -21.213  13.682  17.765
ATOM   6384  CB  ASN A 771     -22.627  14.255  17.475
ATOM   6385  CG  ASN A 771     -23.673  13.759  18.469
ATOM   6386  OD1 ASN A 771     -24.545  12.960  18.130
ATOM   6387  ND2 ASN A 771     -23.593  14.254  19.728
ATOM   6388 1HD2 ASN A 771     -24.222  13.933  20.435
ATOM   6389 2HD2 ASN A 771     -22.873  14.905  19.965
ATOM   6390  C   ASN A 771     -21.270  12.181  17.756
ATOM   6391  O   ASN A 771     -21.030  11.544  18.783
ATOM   6392  N   LYS A 772     -21.554  11.599  16.573
ATOM   6393  H   LYS A 772     -21.727  12.146  15.757
ATOM   6394  CA  LYS A 772     -21.672  10.174  16.398
ATOM   6395  CB  LYS A 772     -22.720   9.838  15.319
ATOM   6396  CG  LYS A 772     -24.125  10.270  15.749
ATOM   6397  CD  LYS A 772     -25.236  10.019  14.735
ATOM   6398  CE  LYS A 772     -26.597  10.484  15.253
ATOM   6399  NZ  LYS A 772     -27.652  10.211  14.260
ATOM   6400  HZ1 LYS A 772     -27.415  10.661  13.356
ATOM   6401  HZ2 LYS A 772     -27.744   9.187  14.126
ATOM   6402  HZ3 LYS A 772     -28.552  10.594  14.608
ATOM   6403  C   LYS A 772     -20.364   9.562  16.004
ATOM   6404  O   LYS A 772     -20.211   8.346  16.122
ATOM   6405  N   LYS A 773     -19.408  10.422  15.569
ATOM   6406  H   LYS A 773     -19.626  11.393  15.542
ATOM   6407  CA  LYS A 773     -18.077  10.152  15.082
ATOM   6408  CB  LYS A 773     -17.335   8.860  15.511
ATOM   6409  CG  LYS A 773     -16.382   9.064  16.694
ATOM   6410  CD  LYS A 773     -17.052   9.259  18.057
ATOM   6411  CE  LYS A 773     -16.049   9.497  19.187
ATOM   6412  NZ  LYS A 773     -16.759   9.735  20.458
ATOM   6413  HZ1 LYS A 773     -17.449   8.978  20.622
ATOM   6414  HZ2 LYS A 773     -16.075   9.748  21.238
ATOM   6415  HZ3 LYS A 773     -17.251  10.647  20.418
ATOM   6416  C   LYS A 773     -18.179  10.221  13.597
ATOM   6417  O   LYS A 773     -18.993   9.543  12.966
ATOM   6418  N   LYS A 774     -17.369  11.154  13.042
ATOM   6419  H   LYS A 774     -16.743  11.657  13.633
ATOM   6420  CA  LYS A 774     -17.222  11.518  11.649
ATOM   6421  CB  LYS A 774     -16.688  10.335  10.800
ATOM   6422  CG  LYS A 774     -15.276   9.865  11.173
ATOM   6423  CD  LYS A 774     -14.904   8.504  10.575
ATOM   6424  CE  LYS A 774     -13.511   8.011  10.979
ATOM   6425  NZ  LYS A 774     -13.286   6.636  10.487
ATOM   6426  HZ1 LYS A 774     -12.321   6.340  10.728
ATOM   6427  HZ2 LYS A 774     -13.966   5.989  10.935
ATOM   6428  HZ3 LYS A 774     -13.404   6.618   9.456
ATOM   6429  C   LYS A 774     -18.515  12.073  11.057
ATOM   6430  O   LYS A 774     -18.592  12.320   9.852
ATOM   6431  N   ASP A 775     -19.520  12.374  11.934
ATOM   6432  H   ASP A 775     -19.367  12.230  12.905
ATOM   6433  CA  ASP A 775     -20.852  12.889  11.678
ATOM   6434  CB  ASP A 775     -20.837  14.412  11.350
ATOM   6435  CG  ASP A 775     -22.208  15.071  11.545
ATOM   6436  OD1 ASP A 775     -22.597  15.877  10.661
ATOM   6437  OD2 ASP A 775     -22.872  14.808  12.584
ATOM   6438  C   ASP A 775     -21.580  12.046  10.639
ATOM   6439  O   ASP A 775     -22.444  12.526   9.904
ATOM   6440  N   ILE A 776     -21.249  10.731  10.599
ATOM   6441  H   ILE A 776     -20.581  10.368  11.246
ATOM   6442  CA  ILE A 776     -21.778   9.729   9.698
ATOM   6443  CB  ILE A 776     -20.924   9.498   8.443
ATOM   6444  CG2 ILE A 776     -21.064  10.687   7.470
ATOM   6445  CG1 ILE A 776     -19.476   9.089   8.804
ATOM   6446  CD1 ILE A 776     -18.578   8.699   7.633
ATOM   6447  C   ILE A 776     -21.914   8.421  10.445
ATOM   6448  O   ILE A 776     -21.394   8.270  11.552
ATOM   6449  N   LEU A 777     -22.687   7.468   9.863
ATOM   6450  H   LEU A 777     -23.129   7.632   8.985
ATOM   6451  CA  LEU A 777     -22.920   6.155  10.420
ATOM   6452  CB  LEU A 777     -24.422   5.850  10.624
ATOM   6453  CG  LEU A 777     -25.145   6.760  11.639
ATOM   6454  CD1 LEU A 777     -26.652   6.467  11.661
ATOM   6455  CD2 LEU A 777     -24.517   6.656  13.042
ATOM   6456  C   LEU A 777     -22.336   5.019   9.613
ATOM   6457  O   LEU A 777     -22.332   3.877  10.078
ATOM   6458  N   VAL A 778     -21.768   5.311   8.417
ATOM   6459  H   VAL A 778     -21.737   6.249   8.084
ATOM   6460  CA  VAL A 778     -21.212   4.323   7.510
ATOM   6461  CB  VAL A 778     -21.076   4.787   6.067
ATOM   6462  CG1 VAL A 778     -22.479   5.120   5.534
ATOM   6463  CG2 VAL A 778     -20.090   5.954   5.934
ATOM   6464  C   VAL A 778     -19.967   3.595   7.972
ATOM   6465  O   VAL A 778     -19.448   2.749   7.240
ATOM   6466  N   ASP A 779     -19.400   3.991   9.135
ATOM   6467  H   ASP A 779     -19.783   4.741   9.664
ATOM   6468  CA  ASP A 779     -18.255   3.348   9.732
ATOM   6469  CB  ASP A 779     -17.073   4.343   9.864
ATOM   6470  CG  ASP A 779     -15.824   3.673  10.430
ATOM   6471  OD1 ASP A 779     -15.317   2.709   9.800
ATOM   6472  OD2 ASP A 779     -15.331   4.154  11.485
ATOM   6473  C   ASP A 779     -18.636   2.810  11.102
ATOM   6474  O   ASP A 779     -18.236   1.712  11.499
ATOM   6475  N   ASN A 780     -19.493   3.573  11.816
ATOM   6476  H   ASN A 780     -19.826   4.426  11.423
ATOM   6477  CA  ASN A 780     -19.973   3.330  13.156
ATOM   6478  CB  ASN A 780     -20.804   4.526  13.660
ATOM   6479  CG  ASN A 780     -19.894   5.716  13.964
ATOM   6480  OD1 ASN A 780     -18.707   5.627  14.278
ATOM   6481  ND2 ASN A 780     -20.481   6.923  13.777
ATOM   6482 1HD2 ASN A 780     -19.949   7.762  13.901
ATOM   6483 2HD2 ASN A 780     -21.428   6.983  13.464
ATOM   6484  C   ASN A 780     -20.813   2.104  13.329
ATOM   6485  O   ASN A 780     -20.747   1.466  14.382
ATOM   6486  N   THR A 781     -21.607   1.745  12.299
ATOM   6487  H   THR A 781     -21.637   2.279  11.454
ATOM   6488  CA  THR A 781     -22.493   0.605  12.323
ATOM   6489  CB  THR A 781     -23.670   0.768  11.385
ATOM   6490  CG2 THR A 781     -24.541   1.948  11.851
ATOM   6491  OG1 THR A 781     -23.233   0.973  10.050
ATOM   6492  HG1 THR A 781     -23.954   0.667   9.492
ATOM   6493  C   THR A 781     -21.830  -0.734  12.082
ATOM   6494  O   THR A 781     -22.524  -1.754  12.039
ATOM   6495  N   LEU A 782     -20.484  -0.764  11.896
ATOM   6496  H   LEU A 782     -19.924   0.064  11.922
ATOM   6497  CA  LEU A 782     -19.752  -1.982  11.642
ATOM   6498  CB  LEU A 782     -18.288  -1.668  11.253
ATOM   6499  CG  LEU A 782     -17.362  -2.830  10.862
ATOM   6500  CD1 LEU A 782     -17.810  -3.554   9.588
ATOM   6501  CD2 LEU A 782     -15.928  -2.305  10.725
ATOM   6502  C   LEU A 782     -19.782  -2.878  12.839
ATOM   6503  O   LEU A 782     -19.332  -2.502  13.918
ATOM   6504  N   ARG A 783     -20.333  -4.094  12.640
ATOM   6505  H   ARG A 783     -20.715  -4.343  11.753
ATOM   6506  CA  ARG A 783     -20.443  -5.088  13.674
ATOM   6507  CB  ARG A 783     -21.567  -6.135  13.414
ATOM   6508  CG  ARG A 783     -21.726  -7.216  14.509
ATOM   6509  CD  ARG A 783     -22.879  -8.210  14.338
ATOM   6510  NE  ARG A 783     -22.717  -9.303  15.361
ATOM   6511  HE  ARG A 783     -22.287 -10.156  15.054
ATOM   6512  CZ  ARG A 783     -23.113  -9.197  16.671
ATOM   6513  NH1 ARG A 783     -23.735  -8.081  17.155
ATOM   6514 1HH1 ARG A 783     -23.926  -7.308  16.550
ATOM   6515 2HH1 ARG A 783     -24.034  -8.048  18.109
ATOM   6516  NH2 ARG A 783     -22.888 -10.237  17.529
ATOM   6517 1HH2 ARG A 783     -22.427 -11.069  17.220
ATOM   6518 2HH2 ARG A 783     -23.172 -10.161  18.487
ATOM   6519  C   ARG A 783     -19.142  -5.786  13.978
ATOM   6520  O   ARG A 783     -18.923  -6.182  15.125
ATOM   6521  N   TYR A 784     -18.248  -5.963  12.975
ATOM   6522  H   TYR A 784     -18.396  -5.638  12.044
ATOM   6523  CA  TYR A 784     -17.027  -6.685  13.233
ATOM   6524  CB  TYR A 784     -16.911  -7.921  12.321
ATOM   6525  CG  TYR A 784     -18.079  -8.837  12.567
ATOM   6526  CD1 TYR A 784     -19.240  -8.736  11.786
ATOM   6527  CE1 TYR A 784     -20.336  -9.574  12.012
ATOM   6528  CZ  TYR A 784     -20.285 -10.530  13.028
ATOM   6529  OH  TYR A 784     -21.391 -11.376  13.269
ATOM   6530  HH  TYR A 784     -22.026 -11.250  12.558
ATOM   6531  CE2 TYR A 784     -19.134 -10.643  13.807
ATOM   6532  CD2 TYR A 784     -18.044  -9.805  13.570
ATOM   6533  C   TYR A 784     -15.822  -5.817  13.036
ATOM   6534  O   TYR A 784     -15.618  -5.258  11.959
ATOM   6535  N   GLY A 785     -14.967  -5.731  14.086
ATOM   6536  H   GLY A 785     -15.128  -6.238  14.930
ATOM   6537  CA  GLY A 785     -13.767  -4.930  14.091
ATOM   6538  C   GLY A 785     -12.747  -5.439  13.127
ATOM   6539  O   GLY A 785     -12.017  -4.638  12.545
ATOM   6540  N   LYS A 786     -12.654  -6.777  12.963
ATOM   6541  H   LYS A 786     -13.213  -7.411  13.499
ATOM   6542  CA  LYS A 786     -11.711  -7.340  12.031
ATOM   6543  CB  LYS A 786     -10.701  -8.297  12.684
ATOM   6544  CG  LYS A 786      -9.750  -7.615  13.671
ATOM   6545  CD  LYS A 786      -8.638  -8.524  14.195
ATOM   6546  CE  LYS A 786      -7.725  -7.862  15.231
ATOM   6547  NZ  LYS A 786      -6.915  -6.781  14.629
ATOM   6548  HZ1 LYS A 786      -6.528  -6.182  15.383
ATOM   6549  HZ2 LYS A 786      -6.130  -7.189  14.088
ATOM   6550  HZ3 LYS A 786      -7.489  -6.190  13.995
ATOM   6551  C   LYS A 786     -12.494  -8.100  11.000
ATOM   6552  O   LYS A 786     -13.375  -8.887  11.343
ATOM   6553  N   VAL A 787     -12.192  -7.854   9.706
ATOM   6554  H   VAL A 787     -11.482  -7.201   9.468
ATOM   6555  CA  VAL A 787     -12.832  -8.481   8.574
ATOM   6556  CB  VAL A 787     -13.416  -7.470   7.588
ATOM   6557  CG1 VAL A 787     -14.087  -8.197   6.407
ATOM   6558  CG2 VAL A 787     -14.361  -6.493   8.317
ATOM   6559  C   VAL A 787     -11.707  -9.235   7.917
ATOM   6560  O   VAL A 787     -10.870  -8.653   7.232
ATOM   6561  N   ILE A 788     -11.657 -10.563   8.127
ATOM   6562  H   ILE A 788     -12.343 -11.028   8.665
ATOM   6563  CA  ILE A 788     -10.609 -11.384   7.590
ATOM   6564  CB  ILE A 788     -10.071 -12.393   8.596
ATOM   6565  CG2 ILE A 788      -8.935 -13.216   7.956
ATOM   6566  CG1 ILE A 788      -9.507 -11.711   9.848
ATOM   6567  CD1 ILE A 788     -10.525 -11.562  10.975
ATOM   6568  C   ILE A 788     -11.109 -12.153   6.391
ATOM   6569  O   ILE A 788     -12.088 -12.894   6.463
ATOM   6570  N   ILE A 789     -10.416 -11.971   5.250
ATOM   6571  H   ILE A 789      -9.665 -11.322   5.205
ATOM   6572  CA  ILE A 789     -10.698 -12.675   4.031
ATOM   6573  CB  ILE A 789     -10.381 -11.863   2.789
ATOM   6574  CG2 ILE A 789     -10.587 -12.729   1.526
ATOM   6575  CG1 ILE A 789     -11.241 -10.583   2.778
ATOM   6576  CD1 ILE A 789     -10.848  -9.573   1.704
ATOM   6577  C   ILE A 789      -9.795 -13.883   4.138
ATOM   6578  O   ILE A 789      -8.572 -13.758   4.265
ATOM   6579  N   MET A 790     -10.404 -15.085   4.108
ATOM   6580  H   MET A 790     -11.393 -15.172   4.026
ATOM   6581  CA  MET A 790      -9.673 -16.313   4.217
ATOM   6582  CB  MET A 790     -10.034 -17.072   5.514
ATOM   6583  CG  MET A 790      -9.259 -18.367   5.759
ATOM   6584  SD  MET A 790      -9.725 -19.288   7.254
ATOM   6585  CE  MET A 790      -8.900 -18.145   8.388
ATOM   6586  C   MET A 790     -10.027 -17.136   3.012
ATOM   6587  O   MET A 790     -11.123 -17.695   2.922
ATOM   6588  N   THR A 791      -9.167 -17.049   1.970
ATOM   6589  H   THR A 791      -8.327 -16.516   2.023
ATOM   6590  CA  THR A 791      -9.361 -17.774   0.734
ATOM   6591  CB  THR A 791      -9.747 -16.930  -0.476
ATOM   6592  CG2 THR A 791     -11.085 -16.206  -0.242
ATOM   6593  OG1 THR A 791      -8.730 -16.002  -0.819
ATOM   6594  HG1 THR A 791      -8.863 -15.828  -1.757
ATOM   6595  C   THR A 791      -8.147 -18.604   0.385
ATOM   6596  O   THR A 791      -7.063 -18.430   0.947
ATOM   6597  N   ASP A 792      -8.347 -19.542  -0.571
ATOM   6598  H   ASP A 792      -9.246 -19.641  -0.991
ATOM   6599  CA  ASP A 792      -7.370 -20.474  -1.081
ATOM   6600  CB  ASP A 792      -7.985 -21.535  -2.017
ATOM   6601  CG  ASP A 792      -8.822 -22.540  -1.245
ATOM   6602  OD1 ASP A 792      -8.782 -22.549   0.013
ATOM   6603  OD2 ASP A 792      -9.521 -23.342  -1.918
ATOM   6604  C   ASP A 792      -6.243 -19.865  -1.860
ATOM   6605  O   ASP A 792      -6.355 -18.780  -2.433
ATOM   6606  N   ALA A 793      -5.102 -20.590  -1.849
ATOM   6607  H   ALA A 793      -5.072 -21.470  -1.380
ATOM   6608  CA  ALA A 793      -3.883 -20.244  -2.533
ATOM   6609  CB  ALA A 793      -2.659 -21.008  -1.993
ATOM   6610  C   ALA A 793      -3.990 -20.517  -4.012
ATOM   6611  O   ALA A 793      -3.185 -19.989  -4.781
ATOM   6612  N   ASP A 794      -4.956 -21.378  -4.432
ATOM   6613  H   ASP A 794      -5.572 -21.816  -3.781
ATOM   6614  CA  ASP A 794      -5.187 -21.724  -5.815
ATOM   6615  CB  ASP A 794      -5.965 -23.056  -6.041
ATOM   6616  CG  ASP A 794      -7.436 -23.097  -5.607
ATOM   6617  OD1 ASP A 794      -8.100 -22.047  -5.404
ATOM   6618  OD2 ASP A 794      -7.928 -24.250  -5.494
ATOM   6619  C   ASP A 794      -5.791 -20.574  -6.592
ATOM   6620  O   ASP A 794      -6.176 -19.553  -6.020
ATOM   6621  N   VAL A 795      -5.877 -20.735  -7.933
ATOM   6622  H   VAL A 795      -5.579 -21.590  -8.351
ATOM   6623  CA  VAL A 795      -6.368 -19.744  -8.867
ATOM   6624  CB  VAL A 795      -6.269 -20.260 -10.306
ATOM   6625  CG1 VAL A 795      -6.943 -19.324 -11.336
ATOM   6626  CG2 VAL A 795      -4.782 -20.497 -10.633
ATOM   6627  C   VAL A 795      -7.779 -19.281  -8.552
ATOM   6628  O   VAL A 795      -8.041 -18.078  -8.635
ATOM   6629  N   ASP A 796      -8.691 -20.196  -8.136
ATOM   6630  H   ASP A 796      -8.460 -21.158  -8.013
ATOM   6631  CA  ASP A 796     -10.058 -19.825  -7.845
ATOM   6632  CB  ASP A 796     -10.984 -21.059  -7.736
ATOM   6633  CG  ASP A 796     -12.453 -20.638  -7.696
ATOM   6634  OD1 ASP A 796     -12.921 -20.018  -8.689
ATOM   6635  OD2 ASP A 796     -13.136 -20.947  -6.687
ATOM   6636  C   ASP A 796     -10.142 -19.004  -6.578
ATOM   6637  O   ASP A 796     -10.896 -18.029  -6.534
ATOM   6638  N   GLY A 797      -9.325 -19.345  -5.550
ATOM   6639  H   GLY A 797      -8.692 -20.112  -5.622
ATOM   6640  CA  GLY A 797      -9.300 -18.641  -4.290
ATOM   6641  C   GLY A 797      -8.743 -17.258  -4.466
ATOM   6642  O   GLY A 797      -9.210 -16.314  -3.824
ATOM   6643  N   GLU A 798      -7.738 -17.116  -5.365
ATOM   6644  H   GLU A 798      -7.360 -17.902  -5.852
ATOM   6645  CA  GLU A 798      -7.120 -15.850  -5.658
ATOM   6646  CB  GLU A 798      -5.838 -15.972  -6.495
ATOM   6647  CG  GLU A 798      -4.663 -16.578  -5.713
ATOM   6648  CD  GLU A 798      -3.433 -16.802  -6.597
ATOM   6649  OE1 GLU A 798      -3.481 -16.604  -7.841
ATOM   6650  OE2 GLU A 798      -2.388 -17.174  -6.003
ATOM   6651  C   GLU A 798      -8.082 -14.959  -6.390
ATOM   6652  O   GLU A 798      -8.113 -13.759  -6.122
ATOM   6653  N   HIS A 799      -8.921 -15.533  -7.293
ATOM   6654  H   HIS A 799      -8.860 -16.506  -7.508
ATOM   6655  CA  HIS A 799      -9.893 -14.783  -8.050
ATOM   6656  CB  HIS A 799     -10.519 -15.613  -9.197
ATOM   6657  CG  HIS A 799     -11.492 -14.867 -10.071
ATOM   6658  ND1 HIS A 799     -11.152 -13.794 -10.866
ATOM   6659  CE1 HIS A 799     -12.283 -13.408 -11.509
ATOM   6660  NE2 HIS A 799     -13.321 -14.157 -11.187
ATOM   6661  CD2 HIS A 799     -12.821 -15.077 -10.282
ATOM   6662  C   HIS A 799     -10.964 -14.244  -7.133
ATOM   6663  O   HIS A 799     -11.364 -13.090  -7.289
ATOM   6664  N   ILE A 800     -11.409 -15.051  -6.133
ATOM   6665  H   ILE A 800     -11.067 -15.984  -6.032
ATOM   6666  CA  ILE A 800     -12.424 -14.647  -5.179
ATOM   6667  CB  ILE A 800     -12.933 -15.812  -4.333
ATOM   6668  CG2 ILE A 800     -13.828 -15.331  -3.162
ATOM   6669  CG1 ILE A 800     -13.704 -16.784  -5.250
ATOM   6670  CD1 ILE A 800     -14.041 -18.128  -4.605
ATOM   6671  C   ILE A 800     -11.866 -13.534  -4.320
ATOM   6672  O   ILE A 800     -12.579 -12.566  -4.049
ATOM   6673  N   ARG A 801     -10.567 -13.626  -3.932
ATOM   6674  H   ARG A 801     -10.023 -14.434  -4.146
ATOM   6675  CA  ARG A 801      -9.909 -12.636  -3.113
ATOM   6676  CB  ARG A 801      -8.466 -13.056  -2.758
ATOM   6677  CG  ARG A 801      -7.767 -12.205  -1.689
ATOM   6678  CD  ARG A 801      -6.334 -12.627  -1.320
ATOM   6679  NE  ARG A 801      -6.335 -14.045  -0.836
ATOM   6680  HE  ARG A 801      -6.821 -14.260   0.012
ATOM   6681  CZ  ARG A 801      -5.759 -15.068  -1.547
ATOM   6682  NH1 ARG A 801      -5.030 -14.843  -2.681
ATOM   6683 1HH1 ARG A 801      -4.887 -13.912  -3.016
ATOM   6684 2HH1 ARG A 801      -4.609 -15.606  -3.172
ATOM   6685  NH2 ARG A 801      -5.941 -16.346  -1.103
ATOM   6686 1HH2 ARG A 801      -6.525 -16.523  -0.309
ATOM   6687 2HH2 ARG A 801      -5.607 -17.126  -1.635
ATOM   6688  C   ARG A 801      -9.858 -11.310  -3.835
ATOM   6689  O   ARG A 801     -10.154 -10.281  -3.227
ATOM   6690  N   ILE A 802      -9.549 -11.319  -5.160
ATOM   6691  H   ILE A 802      -9.305 -12.169  -5.624
ATOM   6692  CA  ILE A 802      -9.463 -10.117  -5.963
ATOM   6693  CB  ILE A 802      -8.911 -10.379  -7.365
ATOM   6694  CG2 ILE A 802      -9.035  -9.124  -8.267
ATOM   6695  CG1 ILE A 802      -7.435 -10.810  -7.260
ATOM   6696  CD1 ILE A 802      -6.851 -11.368  -8.560
ATOM   6697  C   ILE A 802     -10.830  -9.479  -6.047
ATOM   6698  O   ILE A 802     -10.936  -8.273  -5.839
ATOM   6699  N   LEU A 803     -11.902 -10.276  -6.269
ATOM   6700  H   LEU A 803     -11.802 -11.261  -6.395
ATOM   6701  CA  LEU A 803     -13.249  -9.766  -6.388
ATOM   6702  CB  LEU A 803     -14.246 -10.860  -6.797
ATOM   6703  CG  LEU A 803     -14.067 -11.371  -8.241
ATOM   6704  CD1 LEU A 803     -14.949 -12.598  -8.484
ATOM   6705  CD2 LEU A 803     -14.283 -10.271  -9.293
ATOM   6706  C   LEU A 803     -13.737  -9.132  -5.112
ATOM   6707  O   LEU A 803     -14.377  -8.079  -5.157
ATOM   6708  N   LEU A 804     -13.392  -9.737  -3.948
ATOM   6709  H   LEU A 804     -12.868 -10.585  -3.950
ATOM   6710  CA  LEU A 804     -13.786  -9.260  -2.647
ATOM   6711  CB  LEU A 804     -13.419 -10.275  -1.549
ATOM   6712  CG  LEU A 804     -14.507 -10.535  -0.488
ATOM   6713  CD1 LEU A 804     -14.208 -11.859   0.218
ATOM   6714  CD2 LEU A 804     -14.734  -9.379   0.498
ATOM   6715  C   LEU A 804     -13.094  -7.950  -2.361
ATOM   6716  O   LEU A 804     -13.734  -7.019  -1.873
ATOM   6717  N   LEU A 805     -11.784  -7.841  -2.705
ATOM   6718  H   LEU A 805     -11.289  -8.608  -3.107
ATOM   6719  CA  LEU A 805     -11.008  -6.642  -2.502
ATOM   6720  CB  LEU A 805      -9.489  -6.841  -2.675
ATOM   6721  CG  LEU A 805      -8.832  -7.651  -1.536
ATOM   6722  CD1 LEU A 805      -7.380  -8.010  -1.881
ATOM   6723  CD2 LEU A 805      -8.924  -6.910  -0.188
ATOM   6724  C   LEU A 805     -11.479  -5.525  -3.384
ATOM   6725  O   LEU A 805     -11.467  -4.377  -2.947
ATOM   6726  N   THR A 806     -11.924  -5.836  -4.627
ATOM   6727  H   THR A 806     -11.883  -6.773  -4.962
ATOM   6728  CA  THR A 806     -12.429  -4.866  -5.573
ATOM   6729  CB  THR A 806     -12.595  -5.469  -6.953
ATOM   6730  CG2 THR A 806     -13.126  -4.427  -7.947
ATOM   6731  OG1 THR A 806     -11.330  -5.910  -7.428
ATOM   6732  HG1 THR A 806     -11.142  -6.727  -6.963
ATOM   6733  C   THR A 806     -13.734  -4.305  -5.037
ATOM   6734  O   THR A 806     -13.964  -3.099  -5.144
ATOM   6735  N   PHE A 807     -14.592  -5.166  -4.425
ATOM   6736  H   PHE A 807     -14.406  -6.146  -4.399
ATOM   6737  CA  PHE A 807     -15.855  -4.764  -3.846
ATOM   6738  CB  PHE A 807     -16.715  -5.993  -3.419
ATOM   6739  CG  PHE A 807     -17.976  -5.598  -2.704
ATOM   6740  CD1 PHE A 807     -19.059  -5.025  -3.382
ATOM   6741  CE1 PHE A 807     -20.221  -4.668  -2.695
ATOM   6742  CZ  PHE A 807     -20.311  -4.893  -1.320
ATOM   6743  CE2 PHE A 807     -19.248  -5.477  -0.631
ATOM   6744  CD2 PHE A 807     -18.089  -5.831  -1.325
ATOM   6745  C   PHE A 807     -15.633  -3.856  -2.673
ATOM   6746  O   PHE A 807     -16.280  -2.812  -2.578
ATOM   6747  N   LEU A 808     -14.681  -4.223  -1.791
ATOM   6748  H   LEU A 808     -14.166  -5.069  -1.906
ATOM   6749  CA  LEU A 808     -14.372  -3.459  -0.619
ATOM   6750  CB  LEU A 808     -13.441  -4.211   0.350
ATOM   6751  CG  LEU A 808     -14.106  -5.411   1.059
ATOM   6752  CD1 LEU A 808     -13.066  -6.236   1.822
ATOM   6753  CD2 LEU A 808     -15.277  -4.981   1.962
ATOM   6754  C   LEU A 808     -13.779  -2.133  -0.978
ATOM   6755  O   LEU A 808     -14.163  -1.140  -0.376
ATOM   6756  N   TYR A 809     -12.896  -2.063  -2.000
ATOM   6757  H   TYR A 809     -12.608  -2.870  -2.503
ATOM   6758  CA  TYR A 809     -12.278  -0.825  -2.389
ATOM   6759  CB  TYR A 809     -11.059  -1.046  -3.346
ATOM   6760  CG  TYR A 809     -10.491   0.286  -3.721
ATOM   6761  CD1 TYR A 809      -9.725   1.011  -2.803
ATOM   6762  CE1 TYR A 809      -9.225   2.265  -3.143
ATOM   6763  CZ  TYR A 809      -9.484   2.792  -4.406
ATOM   6764  OH  TYR A 809      -8.986   4.059  -4.735
ATOM   6765  HH  TYR A 809      -9.205   4.239  -5.651
ATOM   6766  CE2 TYR A 809     -10.228   2.072  -5.339
ATOM   6767  CD2 TYR A 809     -10.726   0.819  -4.996
ATOM   6768  C   TYR A 809     -13.269   0.141  -2.996
ATOM   6769  O   TYR A 809     -13.266   1.320  -2.638
ATOM   6770  N   ARG A 810     -14.124  -0.333  -3.921
ATOM   6771  H   ARG A 810     -14.141  -1.294  -4.191
ATOM   6772  CA  ARG A 810     -15.072   0.530  -4.565
ATOM   6773  CB  ARG A 810     -15.526   0.031  -5.942
ATOM   6774  CG  ARG A 810     -14.382   0.033  -6.938
ATOM   6775  CD  ARG A 810     -13.921   1.462  -7.239
ATOM   6776  NE  ARG A 810     -12.826   1.364  -8.236
ATOM   6777  HE  ARG A 810     -12.675   0.483  -8.685
ATOM   6778  CZ  ARG A 810     -12.056   2.433  -8.587
ATOM   6779  NH1 ARG A 810     -12.202   3.656  -7.992
ATOM   6780 1HH1 ARG A 810     -12.896   3.796  -7.286
ATOM   6781 2HH1 ARG A 810     -11.548   4.389  -8.179
ATOM   6782  NH2 ARG A 810     -11.114   2.247  -9.554
ATOM   6783 1HH2 ARG A 810     -11.066   1.372 -10.042
ATOM   6784 2HH2 ARG A 810     -10.534   3.007  -9.844
ATOM   6785  C   ARG A 810     -16.281   0.933  -3.802
ATOM   6786  O   ARG A 810     -16.802   2.026  -4.033
ATOM   6787  N   PHE A 811     -16.783   0.043  -2.923
ATOM   6788  H   PHE A 811     -16.366  -0.847  -2.767
ATOM   6789  CA  PHE A 811     -17.986   0.318  -2.192
ATOM   6790  CB  PHE A 811     -19.067  -0.746  -2.510
ATOM   6791  CG  PHE A 811     -19.332  -0.579  -3.976
ATOM   6792  CD1 PHE A 811     -18.819  -1.490  -4.902
ATOM   6793  CE1 PHE A 811     -19.043  -1.297  -6.263
ATOM   6794  CZ  PHE A 811     -19.778  -0.197  -6.713
ATOM   6795  CE2 PHE A 811     -20.295   0.716  -5.800
ATOM   6796  CD2 PHE A 811     -20.065   0.523  -4.440
ATOM   6797  C   PHE A 811     -17.899   0.553  -0.716
ATOM   6798  O   PHE A 811     -18.751   1.268  -0.187
ATOM   6799  N   GLN A 812     -16.902  -0.034  -0.008
ATOM   6800  H   GLN A 812     -16.179  -0.577  -0.430
ATOM   6801  CA  GLN A 812     -16.764   0.127   1.426
ATOM   6802  CB  GLN A 812     -17.324  -1.101   2.194
ATOM   6803  CG  GLN A 812     -18.845  -1.312   2.076
ATOM   6804  CD  GLN A 812     -19.297  -2.620   2.726
ATOM   6805  OE1 GLN A 812     -18.565  -3.601   2.848
ATOM   6806  NE2 GLN A 812     -20.584  -2.639   3.165
ATOM   6807 1HE2 GLN A 812     -20.952  -3.465   3.591
ATOM   6808 2HE2 GLN A 812     -21.158  -1.826   3.065
ATOM   6809  C   GLN A 812     -15.308   0.370   1.767
ATOM   6810  O   GLN A 812     -14.721  -0.277   2.641
ATOM   6811  N   LYS A 813     -14.710   1.378   1.087
ATOM   6812  H   LYS A 813     -15.236   1.901   0.421
ATOM   6813  CA  LYS A 813     -13.318   1.764   1.175
ATOM   6814  CB  LYS A 813     -13.016   2.937   0.211
ATOM   6815  CG  LYS A 813     -11.553   3.399   0.133
ATOM   6816  CD  LYS A 813     -11.272   4.488  -0.907
ATOM   6817  CE  LYS A 813     -11.938   5.836  -0.621
ATOM   6818  NZ  LYS A 813     -11.547   6.813  -1.653
ATOM   6819  HZ1 LYS A 813     -10.532   6.728  -1.848
ATOM   6820  HZ2 LYS A 813     -12.079   6.636  -2.526
ATOM   6821  HZ3 LYS A 813     -11.753   7.771  -1.313
ATOM   6822  C   LYS A 813     -12.856   2.116   2.561
ATOM   6823  O   LYS A 813     -11.729   1.777   2.930
ATOM   6824  N   GLU A 814     -13.747   2.722   3.377
ATOM   6825  H   GLU A 814     -14.666   2.933   3.054
ATOM   6826  CA  GLU A 814     -13.459   3.144   4.725
ATOM   6827  CB  GLU A 814     -14.639   3.873   5.388
ATOM   6828  CG  GLU A 814     -14.890   5.263   4.783
ATOM   6829  CD  GLU A 814     -16.088   5.975   5.418
ATOM   6830  OE1 GLU A 814     -16.341   7.130   4.984
ATOM   6831  OE2 GLU A 814     -16.757   5.425   6.333
ATOM   6832  C   GLU A 814     -13.032   2.017   5.626
ATOM   6833  O   GLU A 814     -12.260   2.256   6.556
ATOM   6834  N   ILE A 815     -13.489   0.764   5.354
ATOM   6835  H   ILE A 815     -14.053   0.570   4.549
ATOM   6836  CA  ILE A 815     -13.144  -0.386   6.159
ATOM   6837  CB  ILE A 815     -13.902  -1.637   5.722
ATOM   6838  CG2 ILE A 815     -13.465  -2.851   6.555
ATOM   6839  CG1 ILE A 815     -15.403  -1.491   5.958
ATOM   6840  CD1 ILE A 815     -16.204  -2.620   5.305
ATOM   6841  C   ILE A 815     -11.652  -0.646   5.990
ATOM   6842  O   ILE A 815     -10.953  -0.879   6.978
ATOM   6843  N   ILE A 816     -11.136  -0.541   4.737
ATOM   6844  H   ILE A 816     -11.687  -0.203   3.976
ATOM   6845  CA  ILE A 816      -9.752  -0.794   4.411
ATOM   6846  CB  ILE A 816      -9.546  -0.927   2.907
ATOM   6847  CG2 ILE A 816      -8.052  -1.144   2.631
ATOM   6848  CG1 ILE A 816     -10.275  -2.162   2.352
ATOM   6849  CD1 ILE A 816     -10.320  -2.209   0.824
ATOM   6850  C   ILE A 816      -8.900   0.336   4.961
ATOM   6851  O   ILE A 816      -7.851   0.075   5.549
ATOM   6852  N   GLU A 817      -9.373   1.605   4.845
ATOM   6853  H   GLU A 817     -10.242   1.783   4.385
ATOM   6854  CA  GLU A 817      -8.671   2.789   5.310
ATOM   6855  CB  GLU A 817      -9.426   4.095   5.009
ATOM   6856  CG  GLU A 817      -9.457   4.509   3.533
ATOM   6857  CD  GLU A 817     -10.363   5.730   3.316
ATOM   6858  OE1 GLU A 817     -11.090   6.178   4.244
ATOM   6859  OE2 GLU A 817     -10.321   6.253   2.173
ATOM   6860  C   GLU A 817      -8.450   2.761   6.798
ATOM   6861  O   GLU A 817      -7.392   3.175   7.276
ATOM   6862  N   ASN A 818      -9.444   2.236   7.552
ATOM   6863  H   ASN A 818     -10.296   1.925   7.136
ATOM   6864  CA  ASN A 818      -9.383   2.122   8.987
ATOM   6865  CB  ASN A 818     -10.786   2.106   9.629
ATOM   6866  CG  ASN A 818     -11.385   3.515   9.568
ATOM   6867  OD1 ASN A 818     -10.717   4.548   9.622
ATOM   6868  ND2 ASN A 818     -12.727   3.565   9.401
ATOM   6869 1HD2 ASN A 818     -13.199   4.442   9.341
ATOM   6870 2HD2 ASN A 818     -13.263   2.721   9.349
ATOM   6871  C   ASN A 818      -8.604   0.900   9.417
ATOM   6872  O   ASN A 818      -8.369   0.707  10.613
ATOM   6873  N   GLY A 819      -8.180   0.050   8.446
ATOM   6874  H   GLY A 819      -8.351   0.219   7.480
ATOM   6875  CA  GLY A 819      -7.393  -1.129   8.686
ATOM   6876  C   GLY A 819      -8.134  -2.303   9.223
ATOM   6877  O   GLY A 819      -7.530  -3.163   9.865
ATOM   6878  N   ASN A 820      -9.458  -2.344   8.987
ATOM   6879  H   ASN A 820      -9.915  -1.653   8.433
ATOM   6880  CA  ASN A 820     -10.300  -3.403   9.453
ATOM   6881  CB  ASN A 820     -11.763  -2.937   9.546
ATOM   6882  CG  ASN A 820     -11.910  -1.877  10.646
ATOM   6883  OD1 ASN A 820     -11.176  -1.792  11.631
ATOM   6884  ND2 ASN A 820     -12.881  -0.955  10.416
ATOM   6885 1HD2 ASN A 820     -13.030  -0.212  11.068
ATOM   6886 2HD2 ASN A 820     -13.449  -1.020   9.596
ATOM   6887  C   ASN A 820     -10.172  -4.616   8.562
ATOM   6888  O   ASN A 820     -10.423  -5.719   9.040
ATOM   6889  N   VAL A 821      -9.811  -4.450   7.254
ATOM   6890  H   VAL A 821      -9.608  -3.550   6.878
ATOM   6891  CA  VAL A 821      -9.644  -5.566   6.338
ATOM   6892  CB  VAL A 821      -9.873  -5.239   4.866
ATOM   6893  CG1 VAL A 821      -9.593  -6.435   3.924
ATOM   6894  CG2 VAL A 821     -11.333  -4.823   4.723
ATOM   6895  C   VAL A 821      -8.288  -6.206   6.502
ATOM   6896  O   VAL A 821      -7.241  -5.555   6.458
ATOM   6897  N   TYR A 822      -8.323  -7.538   6.685
ATOM   6898  H   TYR A 822      -9.194  -8.014   6.720
ATOM   6899  CA  TYR A 822      -7.172  -8.376   6.844
ATOM   6900  CB  TYR A 822      -7.010  -8.993   8.255
ATOM   6901  CG  TYR A 822      -6.799  -7.975   9.328
ATOM   6902  CD1 TYR A 822      -7.889  -7.387   9.973
ATOM   6903  CE1 TYR A 822      -7.693  -6.443  10.982
ATOM   6904  CZ  TYR A 822      -6.402  -6.087  11.369
ATOM   6905  OH  TYR A 822      -6.218  -5.134  12.395
ATOM   6906  HH  TYR A 822      -5.275  -4.968  12.482
ATOM   6907  CE2 TYR A 822      -5.304  -6.682  10.745
ATOM   6908  CD2 TYR A 822      -5.507  -7.624   9.732
ATOM   6909  C   TYR A 822      -7.307  -9.561   5.927
ATOM   6910  O   TYR A 822      -8.405  -9.946   5.524
ATOM   6911  N   VAL A 823      -6.155 -10.130   5.522
ATOM   6912  H   VAL A 823      -5.274  -9.761   5.802
ATOM   6913  CA  VAL A 823      -6.096 -11.310   4.703
ATOM   6914  CB  VAL A 823      -5.372 -11.152   3.372
ATOM   6915  CG1 VAL A 823      -5.322 -12.498   2.617
ATOM   6916  CG2 VAL A 823      -6.136 -10.119   2.524
ATOM   6917  C   VAL A 823      -5.397 -12.311   5.584
ATOM   6918  O   VAL A 823      -4.344 -12.029   6.165
ATOM   6919  N   ALA A 824      -6.018 -13.502   5.720
ATOM   6920  H   ALA A 824      -6.872 -13.686   5.238
ATOM   6921  CA  ALA A 824      -5.506 -14.586   6.516
ATOM   6922  CB  ALA A 824      -6.509 -15.721   6.751
ATOM   6923  C   ALA A 824      -4.303 -15.206   5.888
ATOM   6924  O   ALA A 824      -4.192 -15.255   4.659
ATOM   6925  N   CYS A 825      -3.358 -15.669   6.742
ATOM   6926  H   CYS A 825      -3.443 -15.603   7.732
ATOM   6927  CA  CYS A 825      -2.173 -16.302   6.244
ATOM   6928  CB  CYS A 825      -0.857 -15.640   6.687
ATOM   6929  SG  CYS A 825      -0.711 -13.947   6.057
ATOM   6930  C   CYS A 825      -2.156 -17.748   6.662
ATOM   6931  O   CYS A 825      -1.853 -18.062   7.818
ATOM   6932  N   PRO A 826      -2.547 -18.643   5.755
ATOM   6933  CA  PRO A 826      -2.545 -20.071   5.976
ATOM   6934  CB  PRO A 826      -3.471 -20.630   4.885
ATOM   6935  CG  PRO A 826      -3.323 -19.648   3.714
ATOM   6936  CD  PRO A 826      -3.043 -18.310   4.412
ATOM   6937  C   PRO A 826      -1.137 -20.620   5.889
ATOM   6938  O   PRO A 826      -0.308 -19.932   5.281
ATOM   6939  N   PRO A 827      -0.797 -21.770   6.471
ATOM   6940  CA  PRO A 827       0.526 -22.334   6.353
ATOM   6941  CB  PRO A 827       0.568 -23.533   7.288
ATOM   6942  CG  PRO A 827      -0.902 -23.946   7.437
ATOM   6943  CD  PRO A 827      -1.699 -22.650   7.205
ATOM   6944  C   PRO A 827       0.768 -22.708   4.916
ATOM   6945  O   PRO A 827      -0.156 -23.184   4.247
ATOM   6946  N   LEU A 828       1.993 -22.454   4.427
ATOM   6947  H   LEU A 828       2.736 -22.131   5.006
ATOM   6948  CA  LEU A 828       2.340 -22.832   3.094
ATOM   6949  CB  LEU A 828       3.461 -22.003   2.441
ATOM   6950  CG  LEU A 828       3.111 -20.529   2.152
ATOM   6951  CD1 LEU A 828       4.339 -19.795   1.593
ATOM   6952  CD2 LEU A 828       1.873 -20.382   1.248
ATOM   6953  C   LEU A 828       2.726 -24.267   3.018
ATOM   6954  O   LEU A 828       2.380 -24.926   2.039
ATOM   6955  N   TYR A 829       3.429 -24.787   4.055
ATOM   6956  H   TYR A 829       3.657 -24.255   4.870
ATOM   6957  CA  TYR A 829       3.859 -26.158   4.007
ATOM   6958  CB  TYR A 829       5.381 -26.342   3.805
ATOM   6959  CG  TYR A 829       5.875 -25.662   2.567
ATOM   6960  CD1 TYR A 829       6.423 -24.375   2.650
ATOM   6961  CE1 TYR A 829       6.886 -23.720   1.505
ATOM   6962  CZ  TYR A 829       6.793 -24.352   0.261
ATOM   6963  OH  TYR A 829       7.249 -23.718  -0.914
ATOM   6964  HH  TYR A 829       7.674 -22.894  -0.661
ATOM   6965  CE2 TYR A 829       6.233 -25.623   0.166
ATOM   6966  CD2 TYR A 829       5.773 -26.267   1.314
ATOM   6967  C   TYR A 829       3.552 -26.864   5.292
ATOM   6968  O   TYR A 829       3.459 -26.254   6.359
ATOM   6969  N   LYS A 830       3.380 -28.195   5.167
ATOM   6970  H   LYS A 830       3.418 -28.616   4.263
ATOM   6971  CA  LYS A 830       3.102 -29.125   6.225
ATOM   6972  CB  LYS A 830       1.832 -29.920   5.883
ATOM   6973  CG  LYS A 830       1.311 -30.949   6.873
ATOM   6974  CD  LYS A 830       0.092 -31.671   6.310
ATOM   6975  CE  LYS A 830      -0.524 -32.744   7.198
ATOM   6976  NZ  LYS A 830      -1.698 -33.311   6.501
ATOM   6977  HZ1 LYS A 830      -1.954 -34.219   6.934
ATOM   6978  HZ2 LYS A 830      -2.502 -32.660   6.570
ATOM   6979  HZ3 LYS A 830      -1.465 -33.463   5.499
ATOM   6980  C   LYS A 830       4.253 -30.089   6.152
ATOM   6981  O   LYS A 830       4.428 -30.756   5.131
ATOM   6982  N   ILE A 831       5.083 -30.168   7.216
ATOM   6983  H   ILE A 831       4.964 -29.625   8.041
ATOM   6984  CA  ILE A 831       6.189 -31.088   7.198
ATOM   6985  CB  ILE A 831       7.449 -30.585   7.860
ATOM   6986  CG2 ILE A 831       8.504 -31.687   7.614
ATOM   6987  CG1 ILE A 831       7.948 -29.274   7.236
ATOM   6988  CD1 ILE A 831       9.071 -28.608   8.036
ATOM   6989  C   ILE A 831       5.678 -32.248   8.016
ATOM   6990  O   ILE A 831       5.475 -32.118   9.229
ATOM   6991  N   THR A 832       5.465 -33.398   7.342
ATOM   6992  H   THR A 832       5.614 -33.467   6.359
ATOM   6993  CA  THR A 832       4.984 -34.589   7.982
ATOM   6994  CB  THR A 832       4.008 -35.356   7.110
ATOM   6995  CG2 THR A 832       3.480 -36.598   7.862
ATOM   6996  OG1 THR A 832       2.897 -34.522   6.804
ATOM   6997  HG1 THR A 832       2.445 -34.949   6.072
ATOM   6998  C   THR A 832       6.175 -35.439   8.334
ATOM   6999  O   THR A 832       6.977 -35.822   7.478
ATOM   7000  N   TYR A 833       6.308 -35.715   9.646
ATOM   7001  H   TYR A 833       5.644 -35.383  10.311
ATOM   7002  CA  TYR A 833       7.362 -36.526  10.189
ATOM   7003  CB  TYR A 833       7.862 -36.030  11.559
ATOM   7004  CG  TYR A 833       8.480 -34.685  11.335
ATOM   7005  CD1 TYR A 833       7.753 -33.535  11.666
ATOM   7006  CE1 TYR A 833       8.292 -32.267  11.454
ATOM   7007  CZ  TYR A 833       9.565 -32.137  10.897
ATOM   7008  OH  TYR A 833      10.112 -30.854  10.675
ATOM   7009  HH  TYR A 833       9.480 -30.200  10.983
ATOM   7010  CE2 TYR A 833      10.296 -33.277  10.550
ATOM   7011  CD2 TYR A 833       9.752 -34.545  10.765
ATOM   7012  C   TYR A 833       6.789 -37.904  10.331
ATOM   7013  O   TYR A 833       5.613 -38.054  10.663
ATOM   7014  N   ASN A 834       7.616 -38.943  10.081
ATOM   7015  H   ASN A 834       8.564 -38.792   9.823
ATOM   7016  CA  ASN A 834       7.204 -40.327  10.152
ATOM   7017  CB  ASN A 834       8.291 -41.303   9.648
ATOM   7018  CG  ASN A 834       8.463 -41.221   8.125
ATOM   7019  OD1 ASN A 834       7.612 -40.779   7.352
ATOM   7020  ND2 ASN A 834       9.660 -41.667   7.664
ATOM   7021 1HD2 ASN A 834       9.865 -41.635   6.685
ATOM   7022 2HD2 ASN A 834      10.337 -42.036   8.301
ATOM   7023  C   ASN A 834       6.858 -40.712  11.560
ATOM   7024  O   ASN A 834       5.865 -41.412  11.772
ATOM   7025  N   LYS A 835       7.664 -40.256  12.551
ATOM   7026  H   LYS A 835       8.458 -39.682  12.373
ATOM   7027  CA  LYS A 835       7.387 -40.567  13.925
ATOM   7028  CB  LYS A 835       8.648 -40.882  14.755
ATOM   7029  CG  LYS A 835       9.383 -42.153  14.308
ATOM   7030  CD  LYS A 835       8.622 -43.452  14.587
ATOM   7031  CE  LYS A 835       9.382 -44.714  14.177
ATOM   7032  NZ  LYS A 835       8.524 -45.898  14.386
ATOM   7033  HZ1 LYS A 835       8.162 -45.904  15.358
ATOM   7034  HZ2 LYS A 835       7.725 -45.866  13.725
ATOM   7035  HZ3 LYS A 835       9.071 -46.763  14.219
ATOM   7036  C   LYS A 835       6.648 -39.395  14.505
ATOM   7037  O   LYS A 835       7.251 -38.426  14.985
ATOM   7038  N   PHE A 836       5.298 -39.488  14.441
ATOM   7039  H   PHE A 836       4.846 -40.284  14.045
ATOM   7040  CA  PHE A 836       4.421 -38.470  14.948
ATOM   7041  CB  PHE A 836       3.703 -37.614  13.849
ATOM   7042  CG  PHE A 836       2.672 -38.325  13.008
ATOM   7043  CD1 PHE A 836       1.312 -38.286  13.359
ATOM   7044  CE1 PHE A 836       0.348 -38.938  12.586
ATOM   7045  CZ  PHE A 836       0.738 -39.641  11.444
ATOM   7046  CE2 PHE A 836       2.084 -39.695  11.080
ATOM   7047  CD2 PHE A 836       3.038 -39.039  11.862
ATOM   7048  C   PHE A 836       3.405 -39.110  15.856
ATOM   7049  O   PHE A 836       3.149 -40.315  15.786
ATOM   7050  N   PHE A 837       2.825 -38.285  16.751
ATOM   7051  H   PHE A 837       3.058 -37.318  16.793
ATOM   7052  CA  PHE A 837       1.825 -38.691  17.697
ATOM   7053  CB  PHE A 837       2.405 -38.697  19.138
ATOM   7054  CG  PHE A 837       1.425 -39.135  20.177
ATOM   7055  CD1 PHE A 837       0.829 -38.202  21.034
ATOM   7056  CE1 PHE A 837      -0.087 -38.613  22.005
ATOM   7057  CZ  PHE A 837      -0.414 -39.965  22.126
ATOM   7058  CE2 PHE A 837       0.175 -40.905  21.279
ATOM   7059  CD2 PHE A 837       1.091 -40.490  20.309
ATOM   7060  C   PHE A 837       0.720 -37.672  17.549
ATOM   7061  O   PHE A 837       0.987 -36.492  17.297
ATOM   7062  N   ASP A 838      -0.557 -38.121  17.686
ATOM   7063  H   ASP A 838      -0.764 -39.074  17.885
ATOM   7064  CA  ASP A 838      -1.683 -37.228  17.559
ATOM   7065  CB  ASP A 838      -3.050 -37.926  17.349
ATOM   7066  CG  ASP A 838      -3.189 -38.597  15.978
ATOM   7067  OD1 ASP A 838      -4.224 -39.293  15.810
ATOM   7068  OD2 ASP A 838      -2.312 -38.445  15.086
ATOM   7069  C   ASP A 838      -1.777 -36.390  18.795
ATOM   7070  O   ASP A 838      -2.062 -36.880  19.892
ATOM   7071  N   ASN A 839      -1.525 -35.081  18.596
ATOM   7072  H   ASN A 839      -1.291 -34.742  17.689
ATOM   7073  CA  ASN A 839      -1.547 -34.086  19.633
ATOM   7074  CB  ASN A 839      -0.259 -34.082  20.521
ATOM   7075  CG  ASN A 839       1.049 -33.823  19.760
ATOM   7076  OD1 ASN A 839       1.272 -32.753  19.197
ATOM   7077  ND2 ASN A 839       1.939 -34.849  19.719
ATOM   7078 1HD2 ASN A 839       2.803 -34.737  19.228
ATOM   7079 2HD2 ASN A 839       1.716 -35.723  20.149
ATOM   7080  C   ASN A 839      -1.745 -32.740  18.980
ATOM   7081  O   ASN A 839      -1.819 -32.626  17.752
ATOM   7082  N   SER A 840      -1.889 -31.689  19.815
ATOM   7083  H   SER A 840      -1.860 -31.790  20.806
ATOM   7084  CA  SER A 840      -2.065 -30.348  19.337
ATOM   7085  CB  SER A 840      -3.555 -29.925  19.254
ATOM   7086  OG  SER A 840      -4.166 -29.921  20.539
ATOM   7087  HG  SER A 840      -5.081 -29.663  20.393
ATOM   7088  C   SER A 840      -1.316 -29.380  20.207
ATOM   7089  O   SER A 840      -1.001 -29.669  21.364
ATOM   7090  N   ILE A 841      -0.962 -28.220  19.610
ATOM   7091  H   ILE A 841      -1.215 -28.031  18.665
ATOM   7092  CA  ILE A 841      -0.275 -27.145  20.286
ATOM   7093  CB  ILE A 841       0.558 -26.251  19.376
ATOM   7094  CG2 ILE A 841       1.701 -27.113  18.816
ATOM   7095  CG1 ILE A 841      -0.279 -25.517  18.297
ATOM   7096  CD1 ILE A 841       0.481 -24.442  17.517
ATOM   7097  C   ILE A 841      -1.269 -26.286  21.037
ATOM   7098  O   ILE A 841      -2.462 -26.272  20.720
ATOM   7099  N   LYS A 842      -0.786 -25.602  22.101
ATOM   7100  H   LYS A 842       0.174 -25.665  22.359
ATOM   7101  CA  LYS A 842      -1.579 -24.698  22.903
ATOM   7102  CB  LYS A 842      -1.250 -24.732  24.407
ATOM   7103  CG  LYS A 842      -1.580 -26.064  25.087
ATOM   7104  CD  LYS A 842      -1.351 -26.041  26.599
ATOM   7105  CE  LYS A 842      -1.673 -27.357  27.303
ATOM   7106  NZ  LYS A 842      -1.449 -27.214  28.756
ATOM   7107  HZ1 LYS A 842      -0.506 -26.818  28.930
ATOM   7108  HZ2 LYS A 842      -2.165 -26.579  29.157
ATOM   7109  HZ3 LYS A 842      -1.521 -28.141  29.215
ATOM   7110  C   LYS A 842      -1.478 -23.291  22.345
ATOM   7111  O   LYS A 842      -0.902 -23.093  21.271
ATOM   7112  N   ASP A 843      -2.093 -22.286  23.034
ATOM   7113  H   ASP A 843      -2.591 -22.451  23.881
ATOM   7114  CA  ASP A 843      -2.074 -20.917  22.572
ATOM   7115  CB  ASP A 843      -3.047 -20.018  23.380
ATOM   7116  CG  ASP A 843      -4.527 -20.352  23.148
ATOM   7117  OD1 ASP A 843      -5.346 -19.782  23.915
ATOM   7118  OD2 ASP A 843      -4.878 -21.177  22.264
ATOM   7119  C   ASP A 843      -0.690 -20.323  22.708
ATOM   7120  O   ASP A 843      -0.089 -19.984  21.689
ATOM   7121  N   ILE A 844      -0.151 -20.221  23.956
ATOM   7122  H   ILE A 844      -0.685 -20.499  24.749
ATOM   7123  CA  ILE A 844       1.177 -19.718  24.287
ATOM   7124  CB  ILE A 844       1.336 -18.199  24.537
ATOM   7125  CG2 ILE A 844       2.776 -17.879  25.014
ATOM   7126  CG1 ILE A 844       0.952 -17.326  23.320
ATOM   7127  CD1 ILE A 844       1.863 -17.450  22.090
ATOM   7128  C   ILE A 844       1.516 -20.423  25.580
ATOM   7129  O   ILE A 844       0.814 -20.234  26.578
ATOM   7130  N   VAL A 845       2.558 -21.295  25.576
ATOM   7131  H   VAL A 845       3.126 -21.459  24.774
ATOM   7132  CA  VAL A 845       2.934 -21.977  26.793
ATOM   7133  CB  VAL A 845       3.139 -23.486  26.638
ATOM   7134  CG1 VAL A 845       3.564 -24.149  27.968
ATOM   7135  CG2 VAL A 845       1.839 -24.118  26.143
ATOM   7136  C   VAL A 845       4.196 -21.380  27.354
ATOM   7137  O   VAL A 845       4.197 -20.912  28.494
ATOM   7138  N   THR A 846       5.279 -21.348  26.540
ATOM   7139  H   THR A 846       5.257 -21.688  25.601
ATOM   7140  CA  THR A 846       6.563 -20.863  26.973
ATOM   7141  CB  THR A 846       7.605 -21.978  27.106
ATOM   7142  CG2 THR A 846       7.207 -23.002  28.182
ATOM   7143  OG1 THR A 846       7.829 -22.623  25.856
ATOM   7144  HG1 THR A 846       8.333 -22.006  25.317
ATOM   7145  C   THR A 846       7.150 -19.833  26.058
ATOM   7146  O   THR A 846       6.645 -19.565  24.965
ATOM   7147  N   LYS A 847       8.254 -19.224  26.554
ATOM   7148  H   LYS A 847       8.603 -19.472  27.455
ATOM   7149  CA  LYS A 847       9.044 -18.237  25.873
ATOM   7150  CB  LYS A 847      10.072 -17.562  26.803
ATOM   7151  CG  LYS A 847       9.451 -16.701  27.907
ATOM   7152  CD  LYS A 847      10.486 -16.087  28.849
ATOM   7153  CE  LYS A 847       9.882 -15.182  29.924
ATOM   7154  NZ  LYS A 847      10.943 -14.686  30.824
ATOM   7155  HZ1 LYS A 847      11.694 -14.239  30.264
ATOM   7156  HZ2 LYS A 847      10.551 -13.990  31.486
ATOM   7157  HZ3 LYS A 847      11.343 -15.477  31.362
ATOM   7158  C   LYS A 847       9.806 -18.937  24.775
ATOM   7159  O   LYS A 847      10.061 -20.143  24.836
ATOM   7160  N   GLN A 848      10.179 -18.144  23.745
ATOM   7161  H   GLN A 848       9.940 -17.178  23.768
ATOM   7162  CA  GLN A 848      10.903 -18.518  22.552
ATOM   7163  CB  GLN A 848      12.377 -18.897  22.881
ATOM   7164  CG  GLN A 848      13.221 -17.744  23.452
ATOM   7165  CD  GLN A 848      14.640 -18.208  23.803
ATOM   7166  OE1 GLN A 848      15.081 -19.335  23.575
ATOM   7167  NE2 GLN A 848      15.409 -17.273  24.420
ATOM   7168 1HE2 GLN A 848      16.344 -17.496  24.693
ATOM   7169 2HE2 GLN A 848      15.038 -16.364  24.610
ATOM   7170  C   GLN A 848      10.182 -19.575  21.726
ATOM   7171  O   GLN A 848       8.952 -19.547  21.649
ATOM   7172  N   PHE A 849      10.928 -20.511  21.068
ATOM   7173  H   PHE A 849      11.922 -20.507  21.126
ATOM   7174  CA  PHE A 849      10.445 -21.588  20.226
ATOM   7175  CB  PHE A 849       9.711 -22.719  21.003
ATOM   7176  CG  PHE A 849      10.613 -23.368  22.003
ATOM   7177  CD1 PHE A 849      10.459 -23.114  23.370
ATOM   7178  CE1 PHE A 849      11.299 -23.722  24.307
ATOM   7179  CZ  PHE A 849      12.302 -24.595  23.877
ATOM   7180  CE2 PHE A 849      12.465 -24.859  22.515
ATOM   7181  CD2 PHE A 849      11.622 -24.247  21.586
ATOM   7182  C   PHE A 849       9.591 -21.159  19.050
ATOM   7183  O   PHE A 849       8.948 -21.996  18.410
ATOM   7184  N   ASN A 850       9.633 -19.851  18.687
ATOM   7185  H   ASN A 850      10.199 -19.209  19.197
ATOM   7186  CA  ASN A 850       8.911 -19.236  17.596
ATOM   7187  CB  ASN A 850       9.162 -19.844  16.184
ATOM   7188  CG  ASN A 850      10.614 -19.628  15.768
ATOM   7189  OD1 ASN A 850      11.439 -20.535  15.877
ATOM   7190  ND2 ASN A 850      10.943 -18.401  15.285
ATOM   7191 1HD2 ASN A 850      11.883 -18.207  15.004
ATOM   7192 2HD2 ASN A 850      10.246 -17.686  15.215
ATOM   7193  C   ASN A 850       7.426 -19.118  17.801
ATOM   7194  O   ASN A 850       6.895 -18.006  17.708
ATOM   7195  N   VAL A 851       6.716 -20.254  18.049
ATOM   7196  H   VAL A 851       7.144 -21.151  18.123
ATOM   7197  CA  VAL A 851       5.287 -20.200  18.207
ATOM   7198  CB  VAL A 851       4.587 -21.171  17.238
ATOM   7199  CG1 VAL A 851       3.055 -21.119  17.384
ATOM   7200  CG2 VAL A 851       5.019 -20.881  15.785
ATOM   7201  C   VAL A 851       4.828 -20.430  19.634
ATOM   7202  O   VAL A 851       4.494 -19.459  20.316
ATOM   7203  N   THR A 852       4.817 -21.703  20.118
ATOM   7204  H   THR A 852       5.109 -22.483  19.570
ATOM   7205  CA  THR A 852       4.338 -22.008  21.444
ATOM   7206  CB  THR A 852       3.031 -22.792  21.320
ATOM   7207  CG2 THR A 852       2.426 -23.135  22.685
ATOM   7208  OG1 THR A 852       2.074 -22.068  20.552
ATOM   7209  HG1 THR A 852       1.787 -21.324  21.089
ATOM   7210  C   THR A 852       5.365 -22.793  22.224
ATOM   7211  O   THR A 852       5.861 -22.331  23.253
ATOM   7212  N   THR A 853       5.671 -24.017  21.731
ATOM   7213  H   THR A 853       5.239 -24.349  20.896
ATOM   7214  CA  THR A 853       6.617 -24.945  22.294
ATOM   7215  CB  THR A 853       6.069 -25.750  23.479
ATOM   7216  CG2 THR A 853       4.836 -26.601  23.091
ATOM   7217  OG1 THR A 853       7.086 -26.574  24.032
ATOM   7218  HG1 THR A 853       6.788 -26.797  24.919
ATOM   7219  C   THR A 853       7.035 -25.856  21.167
ATOM   7220  O   THR A 853       6.298 -26.024  20.189
ATOM   7221  N   LYS A 854       8.253 -26.440  21.254
ATOM   7222  H   LYS A 854       8.869 -26.317  22.028
ATOM   7223  CA  LYS A 854       8.652 -27.345  20.218
ATOM   7224  CB  LYS A 854       9.922 -27.007  19.406
ATOM   7225  CG  LYS A 854       9.794 -25.764  18.520
ATOM   7226  CD  LYS A 854      11.065 -25.423  17.738
ATOM   7227  CE  LYS A 854      10.913 -24.195  16.838
ATOM   7228  NZ  LYS A 854      12.177 -23.921  16.133
ATOM   7229  HZ1 LYS A 854      12.469 -24.761  15.601
ATOM   7230  HZ2 LYS A 854      12.051 -23.120  15.484
ATOM   7231  HZ3 LYS A 854      12.910 -23.684  16.829
ATOM   7232  C   LYS A 854       8.638 -28.727  20.774
ATOM   7233  O   LYS A 854       9.659 -29.362  21.036
ATOM   7234  N   GLN A 855       7.399 -29.201  21.005
ATOM   7235  H   GLN A 855       6.592 -28.655  20.792
ATOM   7236  CA  GLN A 855       7.130 -30.511  21.515
ATOM   7237  CB  GLN A 855       5.660 -30.679  21.967
ATOM   7238  CG  GLN A 855       5.335 -31.957  22.752
ATOM   7239  CD  GLN A 855       3.830 -32.015  22.989
ATOM   7240  OE1 GLN A 855       3.036 -32.252  22.080
ATOM   7241  NE2 GLN A 855       3.413 -31.801  24.264
ATOM   7242 1HE2 GLN A 855       2.438 -31.824  24.482
ATOM   7243 2HE2 GLN A 855       4.083 -31.636  24.988
ATOM   7244  C   GLN A 855       7.457 -31.501  20.425
ATOM   7245  O   GLN A 855       7.350 -31.211  19.231
ATOM   7246  N   SER A 856       7.947 -32.678  20.841
ATOM   7247  H   SER A 856       8.060 -32.877  21.811
ATOM   7248  CA  SER A 856       8.295 -33.755  19.963
ATOM   7249  CB  SER A 856       9.216 -34.792  20.655
ATOM   7250  OG  SER A 856       8.541 -35.471  21.707
ATOM   7251  HG  SER A 856       9.193 -36.047  22.116
ATOM   7252  C   SER A 856       7.056 -34.443  19.444
ATOM   7253  O   SER A 856       5.958 -34.292  19.984
ATOM   7254  N   LYS A 857       7.243 -35.204  18.343
ATOM   7255  H   LYS A 857       8.146 -35.267  17.931
ATOM   7256  CA  LYS A 857       6.245 -35.995  17.681
ATOM   7257  CB  LYS A 857       5.882 -37.268  18.496
ATOM   7258  CG  LYS A 857       7.026 -38.271  18.671
ATOM   7259  CD  LYS A 857       6.626 -39.500  19.491
ATOM   7260  CE  LYS A 857       7.763 -40.502  19.696
ATOM   7261  NZ  LYS A 857       7.331 -41.590  20.599
ATOM   7262  HZ1 LYS A 857       6.492 -42.062  20.212
ATOM   7263  HZ2 LYS A 857       8.096 -42.283  20.700
ATOM   7264  HZ3 LYS A 857       7.101 -41.198  21.531
ATOM   7265  C   LYS A 857       5.005 -35.312  17.147
ATOM   7266  O   LYS A 857       3.880 -35.723  17.446
ATOM   7267  N   PHE A 858       5.185 -34.204  16.388
ATOM   7268  H   PHE A 858       6.086 -33.827  16.188
ATOM   7269  CA  PHE A 858       4.063 -33.553  15.749
ATOM   7270  CB  PHE A 858       3.190 -32.508  16.531
ATOM   7271  CG  PHE A 858       3.791 -31.197  16.954
ATOM   7272  CD1 PHE A 858       3.731 -30.093  16.094
[truncated: 80,584 more chars]
